# Supplementary material for: Gene Expression Profiling and Phenotypic Characterization of Circulating Tumor Cells Derived from a Murine Osteosarcoma Model
Source: Cancers (Basel). 2025 Apr 2;17(7):1210. doi: 10.3390/cancers17071210 (PMC11988136; doi:10.3390/cancers17071210)
Supplement: Supplementary file 1 [file cancers-17-01210-s001.zip › Supplementary Table S1.xlsx]

## Sheet: Galaxy224-(Filter on data 223)
GeneID	Base mean	log2(FC)	StdErr	Wald-Stats	P-value	P-adj	Chromosome	Start	End	Strand	Feature	Gene name
ENSMUSG00000029814.11	42.0422	4.45091	0.282191	15.7727	4.79632e-56	8.22521e-52	chr6	49062156	49191891	-	NA	Igf2bp3
ENSMUSG00000032060.11	1099.57	1.5604	0.119251	13.085	4.01181e-39	2.29328e-35	chr9	50662624	50667936	+	NA	Cryab
ENSMUSG00000019890.5	17.553	4.16827	0.318453	13.0891	3.80106e-39	2.29328e-35	chr10	102317616	102326347	-	NA	Nts
ENSMUSG00000022332.9	23.3756	3.6602	0.312481	11.7133	1.08891e-31	4.66844e-28	chr15	68800268	68965361	+	NA	Khdrbs3
ENSMUSG00000085604.3	278.68	-2.54624	0.233282	-10.9148	9.79151e-28	3.35829e-24	chr11	100578242	100588346	+	NA	Dhx58os
ENSMUSG00000043557.17	174.698	1.84241	0.181654	10.1424	3.58124e-24	1.02358e-20	chr17	30046922	30107682	-	NA	Mdga1
ENSMUSG00000108900.2	174.892	-2.97593	0.29575	-10.0623	8.1055e-24	1.98573e-20	chr8	71972763	71978355	-	NA	Ccdc194
ENSMUSG00000038276.13	677.01	-2.82029	0.286601	-9.84049	7.5341e-23	1.61503e-19	chr5	24618389	24622832	+	NA	Asic3
ENSMUSG00000032493.9	9.75003	3.22075	0.333022	9.67127	3.99384e-22	7.61003e-19	chr9	110643061	110647067	+	NA	Prss44
ENSMUSG00000040364.9	193.938	-2.5628	0.303918	-8.43254	3.38241e-17	5.80049e-14	chr7	45327109	45343826	-	NA	Sec1
ENSMUSG00000039126.11	512.154	2.21971	0.263808	8.4141	3.95935e-17	6.17262e-14	chr19	16933481	17201296	+	NA	Prune2
ENSMUSG00000022037.16	2653.65	-1.52499	0.182682	-8.34778	6.95556e-17	9.94007e-14	chr14	66205931	66218996	+	NA	Clu
ENSMUSG00000020264.6	190.931	-1.97465	0.244668	-8.07072	6.98869e-16	9.21915e-13	chr11	55049295	55075903	-	NA	Slc36a2
ENSMUSG00000047257.14	10.4755	2.66963	0.335864	7.94855	1.88708e-15	2.15744e-12	chr9	110663655	110670381	+	NA	Prss45
ENSMUSG00000058297.17	260.469	-1.88868	0.237539	-7.95104	1.84949e-15	2.15744e-12	chr10	59942040	59971020	+	NA	Spock2
ENSMUSG00000045165.7	35.3764	-2.38246	0.30094	-7.91674	2.43823e-15	2.61332e-12	chr7	126690530	126693158	+	NA	AI467606
ENSMUSG00000036053.19	15.1664	2.59106	0.329123	7.87262	3.47295e-15	3.50339e-12	chr2	52747871	53023816	+	NA	Fmnl2
ENSMUSG00000029822.16	7.96236	2.48803	0.326618	7.61755	2.58537e-14	2.46314e-11	chr6	50270309	50433150	-	NA	Osbpl3
ENSMUSG00000032796.9	10.1614	2.46457	0.327224	7.53175	5.00667e-14	4.51891e-11	chr17	68004253	68129642	+	NA	Lama1
ENSMUSG00000017400.11	271.773	-1.24965	0.166117	-7.52273	5.36451e-14	4.5998e-11	chr11	97927448	97944288	-	NA	Stac2
ENSMUSG00000000440.13	159.324	2.53355	0.338679	7.48068	7.39376e-14	6.03788e-11	chr6	115337911	115467360	+	NA	Pparg
ENSMUSG00000026177.12	150.185	-1.82784	0.249521	-7.32539	2.38199e-13	1.85676e-10	chr1	74414353	74425221	+	NA	Slc11a1
ENSMUSG00000109089.4	40.5467	-2.41525	0.330516	-7.30751	2.72146e-13	2.02915e-10	chr8	10949721	10973782	+	NA	4833411C07Rik
ENSMUSG00000032572.10	53.8181	2.35783	0.324738	7.26071	3.85073e-13	2.75151e-10	chr9	105867676	105973982	-	NA	Col6a4
ENSMUSG00000052485.8	111.653	-2.171	0.301978	-7.18929	6.51294e-13	4.46762e-10	chr13	98822742	98831342	-	NA	Tmem171
ENSMUSG00000022123.10	11.0993	2.3861	0.337218	7.07584	1.48549e-12	9.43507e-10	chr14	103750777	103850233	+	NA	Scel
ENSMUSG00000057439.13	4.99696	2.38656	0.337265	7.07621	1.48147e-12	9.43507e-10	chrX	135348855	135444805	-	NA	Kir3dl2
ENSMUSG00000051048.18	27.7469	2.25012	0.321203	7.0053	2.46463e-12	1.5095e-09	chr7	99934726	99968906	+	NA	P4ha3
ENSMUSG00000075028.13	65.4114	1.81155	0.264372	6.85229	7.26788e-12	4.15457e-09	chr2	92802362	92876489	-	NA	Prdm11
ENSMUSG00000032368.15	505.573	1.02794	0.151731	6.77474	1.24629e-11	6.89437e-09	chr9	91240110	91247863	-	NA	Zic1
ENSMUSG00000032849.15	60.4005	-1.69247	0.25042	-6.7585	1.39425e-11	7.47186e-09	chr14	118720103	118943631	-	NA	Abcc4
ENSMUSG00000021278.8	40.7388	-2.23867	0.331703	-6.74902	1.48847e-11	7.7351e-09	chr12	111237528	111242860	+	NA	Amn
ENSMUSG00000127552.1	113.092	1.52538	0.227217	6.71333	1.90237e-11	9.59522e-09	chr10	83801139	83820113	+	NA	ENSMUSG00000127552
ENSMUSG00000025993.11	16.5636	2.15843	0.328533	6.5699	5.03499e-11	2.467e-08	chr1	45947227	45964742	-	NA	Slc40a1
ENSMUSG00000004626.15	532.358	-1.15448	0.176566	-6.53851	6.21352e-11	2.95988e-08	chr8	3680954	3693644	+	NA	Stxbp2
ENSMUSG00000058620.6	190.086	1.61438	0.249597	6.46792	9.93613e-11	4.48407e-08	chr2	127205127	127209141	+	NA	Adra2b
ENSMUSG00000109291.4	44.6119	-2.18577	0.337867	-6.46932	9.84476e-11	4.48407e-08	chr8	10920421	10950967	-	NA	Gm2814
ENSMUSG00000111831.3	101.4	-1.78119	0.277388	-6.42131	1.35104e-10	5.94077e-08	chr9	120571125	120580209	-	NA	Gm47064
ENSMUSG00000030256.12	43.984	-1.62407	0.255167	-6.36474	1.95625e-10	8.38695e-08	chr6	145803968	145811284	-	NA	Bhlhe41
ENSMUSG00000032373.16	232.941	-1.07666	0.169339	-6.35801	2.0439e-10	8.54897e-08	chr9	66620967	66674127	+	NA	Car12
ENSMUSG00000032224.16	263.822	1.3352	0.213453	6.25526	3.9686e-10	1.62042e-07	chr9	69995792	70048860	-	NA	Fam81a
ENSMUSG00000032528.6	74.0233	-1.7846	0.286351	-6.23222	4.5988e-10	1.83407e-07	chr9	121471781	121502020	+	NA	Vipr1
ENSMUSG00000035314.11	14.034	1.74734	0.281091	6.21627	5.09119e-10	1.98429e-07	chr7	99030620	99111084	+	NA	Gdpd5
ENSMUSG00000005373.14	89.7957	-1.89141	0.305304	-6.19518	5.82201e-10	2.21871e-07	chr5	135135771	135167236	+	NA	Mlxipl
ENSMUSG00000140143.1	19.5489	1.78607	0.290029	6.15825	7.3554e-10	2.74213e-07	chr7	4458489	4463600	-	NA	ENSMUSG00000140143
ENSMUSG00000015766.15	8.65814	2.01648	0.329186	6.12565	9.03134e-10	3.22663e-07	chr6	137454242	137626283	-	NA	Eps8
ENSMUSG00000021069.18	159.17	-1.83504	0.301788	-6.08056	1.19767e-09	4.1916e-07	chr12	70237584	70278262	-	NA	Pygl
ENSMUSG00000050821.15	42.6067	-1.50767	0.248631	-6.06388	1.32879e-09	4.55749e-07	chr16	20512029	20521798	+	NA	Fam131a
ENSMUSG00000060063.10	178.735	-1.44973	0.239207	-6.06056	1.35652e-09	4.56137e-07	chr5	149201576	149224963	+	NA	Alox5ap
ENSMUSG00000074604.10	25.2464	-1.75929	0.290982	-6.04606	1.48427e-09	4.89495e-07	chr3	51568599	51590096	+	NA	Mgst2
ENSMUSG00000026170.7	175.422	-1.3124	0.21718	-6.0429	1.51365e-09	4.89766e-07	chr1	74752732	74777051	+	NA	Cyp27a1
ENSMUSG00000032661.10	90.5175	-1.80049	0.298426	-6.0333	1.60643e-09	5.00884e-07	chr5	120891162	120915726	-	NA	Oas3
ENSMUSG00000041729.16	8.46422	1.95207	0.326756	5.97409	2.31375e-09	6.84111e-07	chr9	62326773	62444326	-	NA	Coro2b
ENSMUSG00000102224.7	51.0765	-1.60647	0.268892	-5.97442	2.30916e-09	6.84111e-07	chr9	108014024	108015766	+	NA	4930447F24Rik
ENSMUSG00000030518.18	8.56864	1.9797	0.33159	5.97031	2.36799e-09	6.88283e-07	chr7	64405838	64806318	-	NA	Entrep2
ENSMUSG00000050737.14	223.167	-1.2244	0.2067	-5.92354	3.1509e-09	9.00578e-07	chr2	30779482	30793309	-	NA	Ptges
ENSMUSG00000040280.11	97.0709	-1.90846	0.322736	-5.91338	3.35163e-09	9.42248e-07	chr10	127350835	127353023	+	NA	Ndufa4l2
ENSMUSG00000023224.13	2144.39	-1.65065	0.279376	-5.90836	3.4554e-09	9.55753e-07	chr2	84595730	84605788	-	NA	Serping1
ENSMUSG00000010021.14	38.8925	-1.72713	0.293569	-5.88321	4.02376e-09	1.09529e-06	chr11	114656214	114681401	+	NA	Kif19a
ENSMUSG00000057346.13	392.992	-1.66593	0.285486	-5.83541	5.36575e-09	1.3942e-06	chr15	77287988	77295335	-	NA	Apol9a
ENSMUSG00000058715.12	548.577	-1.43815	0.246611	-5.83165	5.48825e-09	1.40475e-06	chr1	171057140	171061934	-	NA	Fcer1g
ENSMUSG00000020227.11	92.9965	-1.59202	0.274534	-5.799	6.67112e-09	1.6824e-06	chr10	119977552	120038035	-	NA	Irak3
ENSMUSG00000038059.8	182.991	-1.26919	0.219023	-5.79478	6.84106e-09	1.70025e-06	chr18	60607262	60635059	-	NA	Smim3
ENSMUSG00000031659.14	71.8927	-1.27905	0.221544	-5.77334	7.77139e-09	1.90388e-06	chr8	88999030	89056590	+	NA	Adcy7
ENSMUSG00000037138.19	6.02899	1.94043	0.337887	5.74285	9.30975e-09	2.24863e-06	chr1	38216406	38704036	-	NA	Aff3
ENSMUSG00000069806.6	12.7545	1.76286	0.307667	5.72975	1.00578e-08	2.39556e-06	chr7	3381470	3416737	+	NA	Cacng7
ENSMUSG00000006369.15	116.882	1.18779	0.208051	5.70912	1.13561e-08	2.66776e-06	chr15	85090149	85170736	+	NA	Fbln1
ENSMUSG00000034570.13	107.464	-1.40256	0.249705	-5.61687	1.94451e-08	4.50627e-06	chr11	3444374	3454821	-	NA	Inpp5j
ENSMUSG00000079481.12	19.8	1.83055	0.326224	5.61134	2.00763e-08	4.59052e-06	chrX	100892990	101135661	+	NA	Nhsl2
ENSMUSG00000068874.14	226.349	-1.4605	0.260451	-5.60758	2.05171e-08	4.62957e-06	chr3	94840366	94852069	+	NA	Selenbp1
ENSMUSG00000110720.2	29.4877	1.89042	0.337525	5.60084	2.13309e-08	4.69596e-06	chr10	50298229	50298904	-	NA	Gm46223
ENSMUSG00000020388.13	100.1	-1.1578	0.206728	-5.60062	2.1359e-08	4.69596e-06	chr11	53945753	53959840	-	NA	Pdlim4
ENSMUSG00000025161.17	2343.44	-1.57955	0.28236	-5.59408	2.21791e-08	4.72691e-06	chr11	120839305	120851694	+	NA	Slc16a3
ENSMUSG00000024186.16	144.43	-1.15783	0.206875	-5.59677	2.18386e-08	4.72691e-06	chr17	26421931	26430298	+	NA	Rgs11
ENSMUSG00000026202.14	597.686	-1.04327	0.187833	-5.55424	2.78829e-08	5.761e-06	chr1	75190871	75195938	-	NA	Tuba4a
ENSMUSG00000070564.16	232.334	-1.64289	0.296391	-5.54299	2.97346e-08	6.07046e-06	chr7	45333445	45343980	+	NA	Ntn5
ENSMUSG00000038587.11	142.886	1.69557	0.307671	5.511	3.56803e-08	7.1149e-06	chr10	4216379	4309470	+	NA	Akap12
ENSMUSG00000022610.11	74.2928	-1.27369	0.233517	-5.45439	4.91409e-08	9.36353e-06	chr15	89014786	89024824	-	NA	Mapk12
ENSMUSG00000034586.15	982.76	-1.26682	0.232807	-5.44153	5.28249e-08	9.84668e-06	chr11	115238532	115258582	-	NA	Hid1
ENSMUSG00000033208.8	76.2022	-1.29144	0.238013	-5.42592	5.7656e-08	1.05185e-05	chr10	76089686	76096993	+	NA	S100b
ENSMUSG00000071757.11	220.139	-1.11871	0.206379	-5.42066	5.93795e-08	1.07189e-05	chr15	57558060	57703228	+	NA	Zhx2
ENSMUSG00000057123.15	8.31059	1.75028	0.324177	5.39913	6.6964e-08	1.19621e-05	chr3	96812008	96984732	+	NA	Gja5
ENSMUSG00000030306.15	6.90319	1.81964	0.338801	5.37083	7.83737e-08	1.37146e-05	chr6	148133927	148345887	-	NA	Tmtc1
ENSMUSG00000041556.9	552.078	-1.34979	0.252574	-5.34412	9.08595e-08	1.57389e-05	chr4	148245077	148250881	+	NA	Fbxo2
ENSMUSG00000027412.13	53.9044	-1.62343	0.30877	-5.25772	1.45853e-07	2.40503e-05	chr2	160722589	160747922	+	NA	Lpin3
ENSMUSG00000025610.8	30.0811	1.74699	0.333089	5.24481	1.56442e-07	2.54546e-05	chr16	87350217	87392224	+	NA	Map3k7cl
ENSMUSG00000123843.1	13.741	1.51211	0.288363	5.24376	1.57338e-07	2.54546e-05	chr19	33016671	33052407	-	NA	ENSMUSG00000123843
ENSMUSG00000034786.18	35.5015	-1.6498	0.315178	-5.2345	1.65429e-07	2.64075e-05	chr17	34808779	34810728	+	NA	Gpsm3
ENSMUSG00000068587.11	6.90864	1.76992	0.338946	5.22183	1.7716e-07	2.76192e-05	chr6	40605764	40746057	+	NA	Mgam
ENSMUSG00000006411.13	85.2208	-1.51745	0.291883	-5.19883	2.00546e-07	3.07068e-05	chr1	171197666	171216166	+	NA	Nectin4
ENSMUSG00000086067.3	19.9761	-1.58084	0.304354	-5.19409	2.05723e-07	3.09469e-05	chr8	85337830	85343813	-	NA	Gm16183
ENSMUSG00000070331.15	23.6622	-1.63855	0.315386	-5.19538	2.04305e-07	3.09469e-05	chr11	116332154	116357067	-	NA	Qrich2
ENSMUSG00000019027.9	104.587	-1.57026	0.303063	-5.18131	2.20339e-07	3.22956e-05	chr14	30982331	31045853	-	NA	Dnah1
ENSMUSG00000004558.16	506.616	-1.40547	0.271361	-5.17932	2.22691e-07	3.23638e-05	chr14	52142727	52150945	-	NA	Ndrg2
ENSMUSG00000108207.4	27.4139	-1.60308	0.309623	-5.17751	2.24871e-07	3.2406e-05	chr5	148890557	148921962	-	NA	1810059H22Rik
ENSMUSG00000006642.4	20.0149	-1.73632	0.33679	-5.15549	2.52969e-07	3.61514e-05	chr5	31126005	31134362	+	NA	Tcf23
ENSMUSG00000023045.14	150.561	-1.5785	0.308049	-5.12417	2.98855e-07	4.13312e-05	chr15	102058960	102071904	+	NA	Soat2
ENSMUSG00000048905.6	59.5678	-1.5395	0.300408	-5.1247	2.98015e-07	4.13312e-05	chr17	29115365	29134298	-	NA	Bnip5
ENSMUSG00000062794.9	85.5215	1.06115	0.207181	5.12186	3.02543e-07	4.15065e-05	chr9	22158725	22171191	-	NA	Zfp599
ENSMUSG00000043670.5	40.5522	-1.65375	0.323014	-5.11974	3.0595e-07	4.16407e-05	chr10	80855422	80861243	-	NA	Diras1
ENSMUSG00000046743.7	291.159	1.17386	0.229523	5.11434	3.14839e-07	4.25132e-05	chr3	38941088	39066134	+	NA	Fat4
ENSMUSG00000029650.11	264.294	-1.34655	0.263443	-5.11136	3.19845e-07	4.28517e-05	chr5	147815246	147831625	-	NA	Slc46a3
ENSMUSG00000000031.20	155.205	1.69315	0.332038	5.09926	3.40976e-07	4.49799e-05	chr7	142129267	142133957	-	NA	H19
ENSMUSG00000042684.9	19.7131	1.67635	0.331857	5.05143	4.38521e-07	5.69202e-05	chr1	153378760	153425791	-	NA	Npl
ENSMUSG00000018470.9	39.8849	-1.54093	0.305125	-5.05016	4.41448e-07	5.69202e-05	chr11	69217083	69223868	+	NA	Kcnab3
ENSMUSG00000034613.13	136.647	-1.60425	0.319273	-5.02469	5.04249e-07	6.45325e-05	chr10	122514682	122781700	+	NA	Ppm1h
ENSMUSG00000062866.17	107.524	-1.24921	0.248705	-5.02285	5.09104e-07	6.46713e-05	chr10	13083460	13350156	-	NA	Phactr2
ENSMUSG00000130682.1	34.2938	-1.5203	0.303593	-5.0077	5.50845e-07	6.94591e-05	chr17	46177768	46180693	-	NA	ENSMUSG00000130682
ENSMUSG00000039853.19	131.198	-1.09249	0.218379	-5.00273	5.65238e-07	7.0241e-05	chr4	46506846	46536141	-	NA	Trim14
ENSMUSG00000002847.8	80.1063	-1.6112	0.321984	-5.00398	5.61589e-07	7.0241e-05	chr16	38216478	38253507	-	NA	Pla1a
ENSMUSG00000002944.16	4.21223	1.68397	0.338358	4.9769	6.46115e-07	7.91444e-05	chr5	17986687	18093745	-	NA	Cd36
ENSMUSG00000020836.16	128.817	-1.41449	0.284927	-4.96438	6.89205e-07	8.32337e-05	chr11	77353236	77361310	+	NA	Coro6
ENSMUSG00000032355.17	6.19283	1.67637	0.337786	4.96282	6.94757e-07	8.33175e-05	chr9	77009362	77255198	-	NA	Mlip
ENSMUSG00000105816.6	6.25408	1.67188	0.338128	4.94453	7.63297e-07	9.04577e-05	chr3	127910663	128025340	-	NA	D030025E07Rik
ENSMUSG00000042757.17	9.06786	-1.67318	0.33902	-4.93535	8.00086e-07	9.3538e-05	chr9	103360145	103639036	-	NA	Tmem108
ENSMUSG00000007034.16	15.7968	-1.66532	0.337456	-4.93493	8.01801e-07	9.3538e-05	chr17	35133445	35149412	+	NA	Slc44a4
ENSMUSG00000026970.17	430.081	1.48455	0.301992	4.91585	8.83967e-07	0.000101061	chr2	60580536	60793536	-	NA	Rbms1
ENSMUSG00000028128.14	48.1186	-1.21357	0.247238	-4.90852	9.17649e-07	0.000104217	chr3	121517185	121528697	+	NA	F3
ENSMUSG00000038523.11	46.4163	-1.48948	0.304372	-4.8936	9.90095e-07	0.000110254	chr2	154390807	154391923	+	NA	1700003F12Rik
ENSMUSG00000016206.7	237.314	-1.05479	0.215711	-4.88981	1.00933e-06	0.000111671	chr17	37581110	37585375	+	NA	H2-M3
ENSMUSG00000063564.14	149.653	-1.57372	0.322022	-4.887	1.02384e-06	0.00011255	chr11	51180746	51474745	+	NA	Col23a1
ENSMUSG00000001281.11	165.058	-1.28368	0.263872	-4.8648	1.14572e-06	0.000124354	chr15	102124429	102140379	-	NA	Itgb7
ENSMUSG00000060572.18	157.796	-1.33112	0.274188	-4.85477	1.20527e-06	0.000128917	chr4	140737728	140743295	+	NA	Mfap2
ENSMUSG00000112441.2	73.032	-1.10467	0.22808	-4.84335	1.27665e-06	0.000132974	chr12	8341023	8343694	-	NA	Gm48898
ENSMUSG00000051439.8	74.7404	-1.19167	0.246065	-4.84292	1.27942e-06	0.000132974	chr18	36858119	36859851	-	NA	Cd14
ENSMUSG00000027993.17	107.336	1.3118	0.271694	4.82824	1.37748e-06	0.000140609	chr3	84067745	84212116	-	NA	Trim2
ENSMUSG00000022875.19	6.77735	1.62681	0.336868	4.82921	1.37075e-06	0.000140609	chr16	22876999	22900828	+	NA	Kng1
ENSMUSG00000021613.10	196.734	1.56097	0.323798	4.82082	1.4297e-06	0.000145076	chr13	89687914	89759771	+	NA	Hapln1
ENSMUSG00000047591.6	226.001	-1.05541	0.219143	-4.8161	1.46388e-06	0.000146808	chr15	75617338	75620077	-	NA	Mafa
ENSMUSG00000092219.3	11.088	-1.59419	0.331764	-4.8052	1.54595e-06	0.000153246	chr17	36048596	36050723	-	NA	Gm20443
ENSMUSG00000036356.16	24.8581	1.57136	0.327408	4.7994	1.59143e-06	0.000156847	chr8	68809432	69187798	-	NA	Csgalnact1
ENSMUSG00000074934.4	138.392	1.44607	0.303856	4.75906	1.94496e-06	0.000187383	chr2	113576508	113588991	-	NA	Grem1
ENSMUSG00000000530.17	90.0059	-1.38318	0.292117	-4.73502	2.19028e-06	0.00020752	chr15	101026402	101043217	+	NA	Acvrl1
ENSMUSG00000031626.19	448.057	1.57548	0.335445	4.69667	2.64431e-06	0.000247991	chr8	45960824	46280943	+	NA	Sorbs2
ENSMUSG00000111740.2	25.7671	1.12398	0.239322	4.69652	2.64635e-06	0.000247991	chr10	92553369	92559550	-	NA	Gm49783
ENSMUSG00000031451.7	1437.64	1.38225	0.295096	4.68407	2.81228e-06	0.000259289	chr8	13515373	13544490	-	NA	Gas6
ENSMUSG00000051331.17	30.5503	1.52191	0.325475	4.67596	2.9258e-06	0.000268313	chr6	118564200	119173851	-	NA	Cacna1c
ENSMUSG00000040093.17	57.1748	-1.05646	0.22636	-4.66716	3.05398e-06	0.000275595	chr2	118359237	118380168	-	NA	Bmf
ENSMUSG00000025504.15	174.132	-1.1862	0.254268	-4.66516	3.08382e-06	0.000275595	chr7	140918792	140942933	+	NA	Eps8l2
ENSMUSG00000130512.1	11.0623	-1.55484	0.333274	-4.66534	3.08107e-06	0.000275595	chr16	31469933	31476295	+	NA	ENSMUSG00000130512
ENSMUSG00000028836.15	19.8438	-1.47232	0.316051	-4.65851	3.18507e-06	0.00028155	chr4	134070491	134081795	+	NA	Slc30a2
ENSMUSG00000034792.9	43.2682	-1.45457	0.316525	-4.59544	4.31842e-06	0.000368615	chr10	81338146	81360059	-	NA	Gna15
ENSMUSG00000028996.10	12.1216	-1.55585	0.338948	-4.59022	4.42776e-06	0.0003716	chr4	149534143	149539435	-	NA	Rbp7
ENSMUSG00000024421.17	4.18913	1.55249	0.338959	4.58017	4.64591e-06	0.000383042	chr18	12466875	12716070	+	NA	Lama3
ENSMUSG00000051225.10	66.2148	-1.46528	0.320435	-4.57278	4.81294e-06	0.000391171	chr15	57848814	57874405	+	NA	Fam83a
ENSMUSG00000034957.11	78.6729	1.13347	0.248061	4.56931	4.89325e-06	0.000395259	chr7	34818717	34821353	+	NA	Cebpa
ENSMUSG00000120485.2	97.8935	-1.18731	0.261141	-4.54662	5.45151e-06	0.000428844	chr8	15086798	15090695	+	NA	Gm35340
ENSMUSG00000024883.9	67.8122	-1.36152	0.299669	-4.54342	5.53494e-06	0.000433419	chr19	5100508	5107099	+	NA	Rin1
ENSMUSG00000026725.18	5654.36	-1.27815	0.282414	-4.52578	6.0173e-06	0.000466926	chr1	159912598	159981150	-	NA	Tnn
ENSMUSG00000028339.18	46.0331	-1.50513	0.333319	-4.51559	6.31394e-06	0.000481234	chr4	47208160	47313167	+	NA	Col15a1
ENSMUSG00000043903.5	548.506	-1.02305	0.226555	-4.51569	6.31119e-06	0.000481234	chr8	122985358	122999389	+	NA	Zfp469
ENSMUSG00000040613.15	11.4123	1.42647	0.318423	4.4798	7.47145e-06	0.000561964	chr6	122554750	122579403	-	NA	Apobec1
ENSMUSG00000022144.5	31.0107	-1.1913	0.267803	-4.44841	8.65097e-06	0.000639463	chr15	7840326	7867056	+	NA	Gdnf
ENSMUSG00000022747.18	59.6546	-1.40821	0.318085	-4.42714	9.54886e-06	0.000690943	chr16	58288487	58344606	-	NA	St3gal6
ENSMUSG00000004267.17	199.969	-1.0241	0.231498	-4.42381	9.69767e-06	0.000698762	chr6	124737017	124746636	-	NA	Eno2
ENSMUSG00000022464.15	75.7996	1.14534	0.259282	4.41735	9.99182e-06	0.000716945	chr15	96892700	96953837	-	NA	Slc38a4
ENSMUSG00000119388.1	63.6778	1.06449	0.241282	4.41181	1.02511e-05	0.000732485	chr9	64082704	64082803	+	NA	Snord16a
ENSMUSG00000038578.16	73.227	-1.32822	0.301592	-4.40403	1.06259e-05	0.000752991	chr4	59314682	59438633	-	NA	Susd1
ENSMUSG00000024063.14	357.781	-1.11716	0.254563	-4.38856	1.14105e-05	0.000805263	chr17	73225299	73248942	+	NA	Lbh
ENSMUSG00000071001.5	7.02349	1.46711	0.335439	4.3737	1.2216e-05	0.000853424	chr4	43727187	43728639	+	NA	Hrct1
ENSMUSG00000039031.17	90.8611	1.43238	0.327535	4.37323	1.22422e-05	0.000853424	chr10	26648472	26794644	+	NA	Arhgap18
ENSMUSG00000011148.15	53.5925	-1.44343	0.33209	-4.34649	1.38334e-05	0.000923068	chr12	112586478	112607794	+	NA	Adss1
ENSMUSG00000056737.15	169.619	-1.17132	0.270103	-4.33658	1.44719e-05	0.000958219	chr6	72521373	72539966	+	NA	Capg
ENSMUSG00000100816.2	42.2015	1.0686	0.246673	4.33203	1.4774e-05	0.000972683	chr1	50854533	50856860	+	NA	Gm28321
ENSMUSG00000072625.2	16.6575	-1.45758	0.336634	-4.32985	1.49213e-05	0.000976664	chr14	33662995	33669155	+	NA	Gdf2
ENSMUSG00000021360.17	16.8931	1.4583	0.33714	4.32549	1.52191e-05	0.000992369	chr13	41013229	41114368	+	NA	Gcnt2
ENSMUSG00000026655.16	45.1456	1.29801	0.300557	4.31869	1.56957e-05	0.00101956	chr2	3571524	3783179	+	NA	Fam107b
ENSMUSG00000071398.9	27.2088	-1.23474	0.286257	-4.3134	1.60761e-05	0.00104034	chr12	17053319	17061728	-	NA	2410004P03Rik
ENSMUSG00000085087.4	81.0814	-1.04408	0.242355	-4.30807	1.64685e-05	0.00106172	chr2	33067907	33072923	+	NA	Gm13528
ENSMUSG00000032322.15	112.2	-1.13549	0.263692	-4.30613	1.66137e-05	0.00106218	chr9	55997245	56036172	+	NA	Pstpip1
ENSMUSG00000031803.9	16.5062	-1.44204	0.335379	-4.29972	1.71014e-05	0.00108218	chr8	72143399	72154433	-	NA	B3gnt3
ENSMUSG00000073491.12	20.9109	-1.42004	0.332503	-4.27075	1.94818e-05	0.00119747	chr1	173393848	173426840	-	NA	Ifi213
ENSMUSG00000100094.4	8.95051	-1.42066	0.333083	-4.26519	1.99734e-05	0.0012233	chr7	65452680	65465100	+	NA	1810008I18Rik
ENSMUSG00000037161.15	488.53	-1.01427	0.23797	-4.26217	2.02453e-05	0.00123116	chr3	51295832	51304159	-	NA	Mgarp
ENSMUSG00000028460.7	27.0242	-1.42845	0.335576	-4.2567	2.07463e-05	0.00125274	chr4	43482080	43483734	-	NA	Sit1
ENSMUSG00000022150.17	206.122	1.43819	0.338886	4.24387	2.197e-05	0.00131277	chr15	6329268	6470193	+	NA	Dab2
ENSMUSG00000001076.8	129.494	-1.02837	0.242461	-4.24138	2.22148e-05	0.00131868	chr15	98981966	98985698	-	NA	C1ql4
ENSMUSG00000018648.16	59.0758	-1.14972	0.271131	-4.24045	2.23072e-05	0.00131913	chr11	83938866	83959627	-	NA	Dusp14
ENSMUSG00000035929.12	952.818	-1.04887	0.247583	-4.23643	2.27102e-05	0.00132921	chr17	35598592	35603650	+	NA	H2-Q4
ENSMUSG00000030681.19	120.13	-1.06235	0.25125	-4.22827	2.35497e-05	0.00136437	chr7	126586031	126613793	-	NA	Mvp
ENSMUSG00000060843.12	13.0082	1.41319	0.334621	4.22325	2.40802e-05	0.00138111	chr10	63265876	64839446	+	NA	Ctnna3
ENSMUSG00000027318.18	21.8667	-1.41723	0.337689	-4.19686	2.70645e-05	0.00153155	chr2	130892736	130905734	-	NA	Adam33
ENSMUSG00000114350.2	7.80686	-1.42179	0.338894	-4.1954	2.7239e-05	0.00153155	chr14	19888992	19894745	+	NA	D14Ertd670e
ENSMUSG00000129645.1	16.4086	1.17999	0.282305	4.17983	2.91724e-05	0.00162957	chr1	100151597	100159684	-	NA	ENSMUSG00000129645
ENSMUSG00000009876.14	748.582	-1.15659	0.276758	-4.17908	2.92692e-05	0.00162967	chr2	152596092	152606957	+	NA	Cox4i2
ENSMUSG00000078566.9	460.198	-1.03447	0.247841	-4.17393	2.99389e-05	0.0016562	chr7	138492564	138511235	-	NA	Bnip3
ENSMUSG00000038793.9	28.3854	-1.26073	0.302664	-4.16546	3.10725e-05	0.00170244	chr1	180762586	180765965	+	NA	Lefty1
ENSMUSG00000037363.10	36.0025	-1.04048	0.250643	-4.15123	3.3069e-05	0.00178333	chr8	26068505	26087598	-	NA	Letm2
ENSMUSG00000031383.9	25.1948	-1.2598	0.30433	-4.13957	3.47957e-05	0.00185314	chrX	72683024	72687120	+	NA	Dusp9
ENSMUSG00000054459.9	8.60164	1.39527	0.338925	4.11676	3.84237e-05	0.00202106	chr12	11375242	11486614	-	NA	Vsnl1
ENSMUSG00000040434.17	68.8843	-1.25844	0.305927	-4.11352	3.89668e-05	0.00203604	chr2	92195390	92202312	-	NA	Large2
ENSMUSG00000091021.3	43.847	1.02278	0.248775	4.11128	3.93474e-05	0.00204475	chr4	132079082	132080693	+	NA	Gm17300
ENSMUSG00000116237.3	66.5742	-1.08713	0.264687	-4.10724	4.00423e-05	0.00207458	chr15	93596951	93637958	+	NA	Gm30339
ENSMUSG00000112762.3	57.9765	-1.00853	0.246426	-4.09264	4.26493e-05	0.00218809	chr10	95999841	96137247	+	NA	4930459C07Rik
ENSMUSG00000116656.3	75.8627	1.09601	0.267833	4.09213	4.27437e-05	0.00218809	chr16	90137121	90146590	-	NA	Gm49708
ENSMUSG00000126366.1	5.14902	1.38111	0.33897	4.07443	4.61271e-05	0.00232657	chr5	65036876	65046210	+	NA	ENSMUSG00000126366
ENSMUSG00000049892.8	18.2603	-1.23263	0.302606	-4.07337	4.63381e-05	0.00233036	chr11	59854006	59855770	-	NA	Rasd1
ENSMUSG00000023918.13	37.0682	-1.37785	0.338421	-4.07141	4.67294e-05	0.00233088	chr17	42967781	43003175	-	NA	Adgrf4
ENSMUSG00000039997.17	141.704	-1.16723	0.286885	-4.06863	4.72905e-05	0.00235068	chr1	173747972	173770238	-	NA	Ifi203
ENSMUSG00000131141.1	11.5144	-1.35757	0.334187	-4.0623	4.85912e-05	0.00238083	chr2	105442106	105451350	+	NA	ENSMUSG00000131141
ENSMUSG00000006218.5	65.2583	-1.33016	0.327381	-4.06304	4.84371e-05	0.00238083	chr4	141095530	141111486	+	NA	Fam131c
ENSMUSG00000076441.10	1384.92	1.17542	0.289544	4.05955	4.91677e-05	0.00239539	chr2	31360218	31410684	+	NA	Ass1
ENSMUSG00000026117.11	165.442	-1.20535	0.297046	-4.05778	4.95405e-05	0.00239542	chr1	36800878	36821899	+	NA	Zap70
ENSMUSG00000090272.10	48.3085	-1.29278	0.318635	-4.05725	4.96544e-05	0.00239542	chr1	173684785	173707871	-	NA	Mndal
ENSMUSG00000072949.7	53.5019	-1.35677	0.334435	-4.05691	4.97272e-05	0.00239542	chr12	84056263	84065145	+	NA	Acot1
ENSMUSG00000000486.14	23.3131	-1.30038	0.320865	-4.05275	5.06198e-05	0.00241404	chr7	126813633	126817670	-	NA	Septin1
ENSMUSG00000039616.11	72.6826	-1.13224	0.279394	-4.05248	5.06767e-05	0.00241404	chr18	24786747	24834632	+	NA	Mocos
ENSMUSG00000036764.13	15.3877	1.22857	0.303908	4.04256	5.28702e-05	0.00251155	chr10	63222341	63246355	+	NA	Dnajc12
ENSMUSG00000103115.3	17.092	1.12766	0.280017	4.02713	5.64625e-05	0.00261702	chr3	88432493	88439147	-	NA	Gm37584
ENSMUSG00000036181.3	236.558	-1.35277	0.336122	-4.02465	5.7059e-05	0.00263748	chr13	23922790	23924350	+	NA	H1f2
ENSMUSG00000040714.15	42.3466	-1.23031	0.306368	-4.01578	5.92483e-05	0.00271671	chr7	19128361	19138029	-	NA	Klc3
ENSMUSG00000033327.19	1439.94	-1.11633	0.279062	-4.0003	6.32609e-05	0.00287762	chr17	34879430	34938789	+	NA	Tnxb
ENSMUSG00000034687.9	25.0364	1.33525	0.333873	3.99929	6.35321e-05	0.00288231	chr5	96521813	96932587	+	NA	Fras1
ENSMUSG00000023473.14	26.7772	-1.19239	0.298978	-3.98822	6.65696e-05	0.00297292	chr9	108703518	108730168	+	NA	Celsr3
ENSMUSG00000039058.12	52.8069	1.32197	0.331716	3.98525	6.74083e-05	0.00300256	chr3	152168451	152373997	-	NA	Ak5
ENSMUSG00000039004.7	12.8585	1.26239	0.318073	3.96886	7.22158e-05	0.00317546	chr13	38529082	38684278	+	NA	Bmp6
ENSMUSG00000039330.6	23.1772	-1.34171	0.33901	-3.95775	7.56604e-05	0.00330153	chr19	5440076	5452554	-	NA	Tsga10ip
ENSMUSG00000039838.12	30.7598	-1.2097	0.305992	-3.95336	7.70625e-05	0.00333724	chr4	150713028	150736631	-	NA	Slc45a1
ENSMUSG00000041608.9	1472.41	-1.14861	0.290932	-3.94805	7.87905e-05	0.00340347	chr9	120368883	120397393	+	NA	Entpd3
ENSMUSG00000028158.15	29.5533	1.06302	0.269731	3.94103	8.11337e-05	0.00349265	chr3	137795614	137849149	-	NA	Mttp
ENSMUSG00000107388.2	10.9019	-1.33403	0.338859	-3.93681	8.25705e-05	0.00353117	chr5	149081072	149090350	+	NA	Gm42788
ENSMUSG00000042675.16	73.5989	-1.17693	0.299609	-3.92822	8.55757e-05	0.00364153	chr7	126376126	126379686	+	NA	Ypel3
ENSMUSG00000129991.1	36.7859	-1.1969	0.304957	-3.92481	8.67967e-05	0.00366859	chr11	95714689	95715273	-	NA	ENSMUSG00000129991
ENSMUSG00000030717.10	2326.02	-1.05965	0.272217	-3.89268	9.91438e-05	0.00407726	chr7	126222420	126224848	-	NA	Nupr1
ENSMUSG00000036412.6	32.6835	-1.07179	0.275595	-3.88898	0.000100666	0.00410721	chr18	61044851	61051633	+	NA	Arsi
ENSMUSG00000058624.14	11.1829	1.28487	0.330421	3.88859	0.00010083	0.00410721	chr19	21368670	21450809	-	NA	Gda
ENSMUSG00000092600.3	6.14555	-1.30554	0.336725	-3.87716	0.000105681	0.00425429	chr17	36054206	36082827	-	NA	Gm20442
ENSMUSG00000001249.15	8.43249	-1.30975	0.338169	-3.87305	0.000107482	0.00430656	chr7	30798149	30814715	-	NA	Hpn
ENSMUSG00000028755.4	111.515	-1.04944	0.271621	-3.8636	0.000111729	0.00443977	chr4	138065838	138095303	-	NA	Cda
ENSMUSG00000022218.17	8.13835	-1.29768	0.335999	-3.86215	0.000112393	0.00444108	chr14	55937465	55950951	-	NA	Tgm1
ENSMUSG00000036278.8	336.775	-1.02355	0.264997	-3.86249	0.000112236	0.00444108	chr19	7034177	7175422	+	NA	Macrod1
ENSMUSG00000072934.11	20.2049	1.30162	0.338633	3.84374	0.000121172	0.00473342	chrX	143239576	143260062	+	NA	Trpc5os
ENSMUSG00000067724.6	111.705	-1.11938	0.29147	-3.84046	0.000122806	0.00477552	chr5	24707754	24732200	-	NA	Gbx1
ENSMUSG00000029005.5	58.7218	-1.16666	0.304459	-3.83191	0.000127155	0.0049223	chr4	148182893	148215155	-	NA	Draxin
ENSMUSG00000032549.8	14.3983	1.28276	0.335094	3.82807	0.000129151	0.00495482	chr9	102988985	103062475	+	NA	Rab6b
ENSMUSG00000121137.2	23.3984	-1.10653	0.289374	-3.82388	0.00013137	0.00500208	chr12	8634223	8638092	+	NA	Gm56555
ENSMUSG00000044017.17	22.752	1.23813	0.323936	3.82215	0.000132295	0.00500822	chr5	129173813	129281663	+	NA	Adgrd1
ENSMUSG00000032327.15	2767.54	-1.01092	0.26477	-3.81811	0.000134477	0.00506845	chr9	58036370	58061279	+	NA	Stra6
ENSMUSG00000028883.20	118.163	1.25678	0.330189	3.80625	0.00014109	0.00522486	chr5	13446750	13652533	+	NA	Sema3a
ENSMUSG00000108239.2	16.1053	-1.20589	0.31745	-3.79868	0.000145468	0.00534181	chr6	135165477	135171958	+	NA	Gm19434
ENSMUSG00000053310.12	707.837	-1.10945	0.292599	-3.79171	0.000149616	0.0054824	chr9	37455787	37464200	-	NA	Nrgn
ENSMUSG00000020902.13	170.411	1.12946	0.298573	3.78287	0.000155033	0.0056447	chr11	68100189	68291649	-	NA	Ntn1
ENSMUSG00000081103.2	15.7534	1.03154	0.272936	3.77942	0.000157193	0.00568714	chr11	107062725	107063058	-	NA	Rps12-ps26
ENSMUSG00000022091.7	154.94	-1.09964	0.291124	-3.77722	0.000158588	0.00571348	chr14	70417916	70449438	-	NA	Sorbs3
ENSMUSG00000030284.14	33.8749	1.06681	0.282594	3.77507	0.000159961	0.00572689	chr6	113460257	113470299	+	NA	Creld1
ENSMUSG00000018427.9	58.8076	-1.13558	0.300755	-3.77577	0.000159514	0.00572689	chr11	86827250	86884533	-	NA	Ypel2
ENSMUSG00000040435.13	1647.56	-1.01684	0.269459	-3.77365	0.000160879	0.00572692	chr7	45172340	45175692	-	NA	Ppp1r15a
ENSMUSG00000091345.11	186.552	1.138	0.30157	3.77358	0.00016092	0.00572692	chr9	105733276	105837842	-	NA	Col6a5
ENSMUSG00000027939.12	17.8562	1.0472	0.277634	3.77187	0.000162026	0.00574087	chr3	90011438	90119355	+	NA	Nup210l
ENSMUSG00000066652.6	5.31716	1.25957	0.334315	3.7676	0.000164826	0.00581607	chr1	180720672	180726668	+	NA	Lefty2
ENSMUSG00000035473.11	23.3775	1.07041	0.285507	3.74915	0.000177436	0.00617543	chr17	80434899	80492530	+	NA	Galm
ENSMUSG00000097779.5	14.8435	1.03555	0.276229	3.7489	0.000177615	0.00617543	chr19	53417682	53451162	+	NA	4833407H14Rik
ENSMUSG00000026249.11	132.252	1.26712	0.338143	3.74728	0.00017876	0.00619305	chr1	79771913	79836413	-	NA	Serpine2
ENSMUSG00000109846.2	49.3886	-1.24159	0.332951	-3.72906	0.000192192	0.00652654	chr8	35125259	35126523	-	NA	Gm45627
ENSMUSG00000038235.5	13.3674	-1.25378	0.33717	-3.71853	0.000200383	0.00670563	chr1	171265102	171292171	+	NA	F11r
ENSMUSG00000121163.2	10.9382	-1.25745	0.339022	-3.70904	0.000208045	0.00690089	chr8	123283577	123292701	+	NA	Gm56872
ENSMUSG00000124268.1	16.3733	-1.10288	0.297494	-3.70724	0.000209533	0.00693683	chr18	61760682	61772951	-	NA	ENSMUSG00000124268
ENSMUSG00000112545.4	19.9358	-1.02721	0.278118	-3.69344	0.000221237	0.00725428	chr12	80162360	80169447	+	NA	1300014J16Rik
ENSMUSG00000129763.1	8.32957	-1.24338	0.337804	-3.68079	0.000232512	0.00759493	chr16	3442898	3451116	-	NA	6720473M11Rik
ENSMUSG00000028064.18	46.4424	-1.17207	0.319455	-3.66896	0.000243542	0.00783585	chr3	88343265	88368489	-	NA	Sema4a
ENSMUSG00000085641.3	7.92808	-1.24346	0.339028	-3.66772	0.000244722	0.00785905	chr12	107664848	107702126	-	NA	4930465M20Rik
ENSMUSG00000019806.14	22.2604	-1.22765	0.335451	-3.65972	0.000252496	0.00800378	chr10	13522797	13744724	-	NA	Aig1
ENSMUSG00000033207.8	104.391	1.23554	0.337568	3.66011	0.000252105	0.00800378	chr19	23279972	23425762	-	NA	Mamdc2
ENSMUSG00000022489.7	4.47508	1.23625	0.338429	3.65292	0.000259271	0.00813553	chr15	103411460	103438479	+	NA	Pde1b
ENSMUSG00000024617.17	12.3787	-1.22144	0.334394	-3.6527	0.000259498	0.00813553	chr18	61058689	61121224	+	NA	Camk2a
ENSMUSG00000036578.8	128.057	1.0014	0.275286	3.63767	0.000275118	0.00854708	chr7	30741937	30750892	-	NA	Fxyd7
ENSMUSG00000106566.2	4.20265	1.23156	0.33866	3.63656	0.000276303	0.0085684	chr5	64715525	64715906	+	NA	Gm43836
ENSMUSG00000118383.3	23.6818	1.05563	0.290381	3.63534	0.00027761	0.00859339	chr19	9806261	9814309	-	NA	Gm50321
ENSMUSG00000058794.13	5.33108	-1.22827	0.338973	-3.6235	0.000290643	0.00885219	chr15	103156638	103163866	-	NA	Nfe2
ENSMUSG00000010066.17	171.509	-1.21856	0.337733	-3.60807	0.000308487	0.00929045	chr9	107276810	107406542	+	NA	Cacna2d2
ENSMUSG00000057967.13	7.36648	1.19553	0.331295	3.60865	0.000307795	0.00929045	chr11	33067429	33097400	-	NA	Fgf18
ENSMUSG00000096727.4	425.412	-1.09145	0.302552	-3.60749	0.000309174	0.00929045	chr17	34400960	34406738	-	NA	Psmb9
ENSMUSG00000117399.3	36.5928	-1.1328	0.314027	-3.60735	0.000309338	0.00929045	chr17	83326002	83528655	-	NA	Gm19689
ENSMUSG00000030124.3	10.9007	-1.17428	0.325705	-3.60534	0.000311744	0.00934631	chr6	124881323	124888668	-	NA	Lag3
ENSMUSG00000114458.2	18.12	-1.19525	0.331825	-3.60206	0.000315709	0.00944867	chr13	98937679	98940244	+	NA	Gm47551
ENSMUSG00000057729.13	18.4379	-1.19064	0.331724	-3.58924	0.000331639	0.00978877	chr10	79710309	79719008	+	NA	Prtn3
ENSMUSG00000068105.12	28.5884	-1.15033	0.320547	-3.58865	0.000332394	0.0097942	chr15	82105943	82108570	-	NA	Tnfrsf13c
ENSMUSG00000061451.14	92.8007	-1.1496	0.320561	-3.5862	0.00033553	0.00985274	chr19	5121062	5135559	-	NA	Tmem151a
ENSMUSG00000120091.2	15.5286	-1.21009	0.337732	-3.58299	0.000339688	0.00995778	chr12	111416833	111501989	-	NA	Gm56529
ENSMUSG00000041633.15	6.22854	1.18495	0.331278	3.57692	0.000347671	0.0101226	chrX	152468149	152479387	-	NA	Kctd12b
ENSMUSG00000059013.13	27.5191	1.12714	0.315627	3.57112	0.000355452	0.0102967	chr2	32611066	32645524	+	NA	Sh2d3c
ENSMUSG00000040013.12	723.471	-1.18198	0.331209	-3.56867	0.000358792	0.0103471	chr5	135320557	135378898	-	NA	Fkbp6
ENSMUSG00000037902.19	5.44263	1.16998	0.327908	3.56801	0.000359698	0.0103498	chr2	129434758	129474148	+	NA	Sirpa
ENSMUSG00000037010.8	199.477	-1.00416	0.281661	-3.56513	0.00036368	0.0104293	chrX	47114022	47123730	-	NA	Apln
ENSMUSG00000002900.18	91.1471	1.11815	0.314396	3.55649	0.000375849	0.0106907	chr12	31315232	31379643	+	NA	Lamb1
ENSMUSG00000022176.12	27.96	-1.19109	0.335611	-3.54901	0.000386677	0.0109424	chr14	54713556	54717888	+	NA	Rem2
ENSMUSG00000086382.3	10.8655	-1.18443	0.334587	-3.53998	0.000400158	0.0112129	chr2	73415183	73419563	+	NA	Chrna1os
ENSMUSG00000022148.17	6.58074	1.19157	0.337727	3.52822	0.00041837	0.0115911	chr15	6609351	6692785	+	NA	Fyb1
ENSMUSG00000138567.1	12.3446	-1.11431	0.316642	-3.51914	0.000432954	0.011771	chr5	108831764	108842204	-	NA	Gm42151
ENSMUSG00000046805.12	31.1425	-1.15794	0.329089	-3.51862	0.000433803	0.011771	chr19	12438142	12442649	+	NA	Mpeg1
ENSMUSG00000052516.22	140.402	1.19008	0.338413	3.51665	0.000437038	0.0118401	chr16	73688726	74889731	-	NA	Robo2
ENSMUSG00000020884.16	32.947	-1.17363	0.333929	-3.51462	0.000440381	0.0118921	chr11	69944910	69948720	+	NA	Asgr1
ENSMUSG00000041827.16	53.9686	-1.08884	0.311475	-3.49574	0.000472744	0.0125691	chr5	115061298	115075974	+	NA	Oasl1
ENSMUSG00000021550.7	14.6227	-1.12595	0.322508	-3.49123	0.000480798	0.0126849	chr13	58527630	58533039	-	NA	Qng1
ENSMUSG00000066842.19	62.7855	1.1537	0.332321	3.47164	0.00051729	0.0133801	chr1	150438274	150868802	-	NA	Hmcn1
ENSMUSG00000137003.1	7.3904	-1.17637	0.338822	-3.47193	0.000516722	0.0133801	chr13	113769000	113873339	-	NA	ENSMUSG00000137003
ENSMUSG00000030669.14	13.6886	-1.16736	0.338336	-3.4503	0.000559954	0.0141008	chr7	114230712	114235592	-	NA	Calca
ENSMUSG00000054423.16	37.7785	-1.16314	0.337202	-3.44938	0.000561873	0.0141284	chr14	9646683	10097198	+	NA	Cadps
ENSMUSG00000085347.4	14.8407	-1.05257	0.305187	-3.44892	0.000562829	0.0141294	chr10	62176012	62200272	+	NA	Hk1os
ENSMUSG00000062661.7	108.397	1.00485	0.291452	3.44774	0.000565303	0.0141407	chr2	31135834	31186001	+	NA	Ncs1
ENSMUSG00000074457.11	61.2777	-1.04058	0.302017	-3.44544	0.000570133	0.0142111	chr3	90444560	90450458	+	NA	S100a16
ENSMUSG00000104610.3	14.2854	-1.15297	0.334606	-3.44576	0.000569465	0.0142111	chr3	136939259	137006469	+	NA	Gm567
ENSMUSG00000024812.12	36.3409	1.07714	0.312748	3.44412	0.000572926	0.0142393	chr19	24071868	24202394	-	NA	Tjp2
ENSMUSG00000090698.3	38.578	-1.02651	0.298968	-3.4335	0.000595834	0.0147445	chr6	134958680	134963799	+	NA	Apold1
ENSMUSG00000036661.15	61.6654	-1.10416	0.321821	-3.43097	0.000601436	0.0148403	chr15	73384408	73444091	+	NA	Dennd3
ENSMUSG00000043487.5	22.0337	-1.15194	0.336689	-3.42139	0.000623026	0.0152632	chr12	84147427	84158123	+	NA	Acot6
ENSMUSG00000020154.11	4.36366	1.15795	0.338902	3.41678	0.000633672	0.0154798	chr10	116111454	116225440	+	NA	Ptprb
ENSMUSG00000023046.7	1229.6	-1.04454	0.30717	-3.40052	0.000672575	0.0161532	chr15	102052796	102057946	+	NA	Igfbp6
ENSMUSG00000038201.11	16.0772	-1.03889	0.305646	-3.39899	0.000676342	0.0161991	chr7	45055076	45059187	+	NA	Kcna7
ENSMUSG00000110332.2	22.8585	-1.14315	0.338832	-3.37379	0.000741409	0.0172282	chr8	91542772	91544021	-	NA	Gm19935
ENSMUSG00000047182.7	17.3708	-1.05815	0.315666	-3.35211	0.000801974	0.018216	chr5	137641292	137643976	-	NA	Irs3
ENSMUSG00000049134.16	41.9317	-1.09869	0.328386	-3.34572	0.000820694	0.0184457	chr19	56308466	56378469	-	NA	Nrap
ENSMUSG00000034949.19	28.027	-1.11459	0.333342	-3.34369	0.000826735	0.0184889	chr10	81068988	81087957	+	NA	Zfr2
ENSMUSG00000097125.5	14.8387	-1.01237	0.302778	-3.34362	0.000826928	0.0184889	chr17	29680159	29710899	-	NA	Gm26885
ENSMUSG00000021947.12	40.7801	-1.06278	0.31789	-3.34322	0.000828133	0.0184917	chr14	57512449	57635986	-	NA	Cryl1
ENSMUSG00000032591.16	83.3983	-1.10818	0.331936	-3.33853	0.000842226	0.0186848	chr9	107957634	107962202	+	NA	Mst1
ENSMUSG00000122389.1	34.2017	-1.00615	0.301974	-3.33192	0.00086249	0.0189626	chr6	4527226	4534669	-	NA	ENSMUSG00000122389
ENSMUSG00000027568.10	8.21706	1.08785	0.327325	3.32346	0.000889069	0.0193978	chr2	180141768	180186773	+	NA	Ntsr1
ENSMUSG00000025432.12	951.158	-1.11243	0.33519	-3.3188	0.000904064	0.0196447	chr10	126836577	126856863	+	NA	Avil
ENSMUSG00000137248.1	9.24242	1.03494	0.312653	3.31019	0.000932321	0.0200607	chr13	6616603	6618006	-	NA	ENSMUSG00000137248
ENSMUSG00000034457.11	117.087	1.00477	0.303803	3.3073	0.000942001	0.0201324	chrX	96377445	96420822	-	NA	Eda2r
ENSMUSG00000111511.3	7.70365	1.10537	0.336943	3.28058	0.00103592	0.0214708	chr9	41714454	41787564	-	NA	Gm57856
ENSMUSG00000019278.6	75.6479	-1.09138	0.333183	-3.27561	0.00105434	0.0217057	chr8	123912980	123928551	+	NA	Dpep1
ENSMUSG00000086765.10	7.27177	-1.10216	0.33688	-3.27168	0.00106912	0.0218636	chr4	11123861	11126998	+	NA	Gm11827
ENSMUSG00000096655.4	6.89508	1.07854	0.330027	3.26805	0.00108292	0.0220296	chr9	95737465	95740375	-	NA	1700065D16Rik
ENSMUSG00000068246.7	283.517	-1.10276	0.338857	-3.25434	0.00113658	0.0227435	chr15	77613238	77620582	+	NA	Apol9b
ENSMUSG00000027204.14	56.779	1.07657	0.330958	3.25289	0.00114236	0.0228256	chr2	125142513	125349913	-	NA	Fbn1
ENSMUSG00000060275.15	175.371	-1.03982	0.319717	-3.25232	0.00114467	0.0228256	chr18	36150704	36330433	-	NA	Nrg2
ENSMUSG00000116190.3	5.1257	-1.09855	0.338467	-3.24566	0.00117178	0.0232924	chr15	93603097	93610624	-	NA	Gm41386
ENSMUSG00000100794.2	10.6208	-1.06345	0.328979	-3.23256	0.00122685	0.0239606	chr1	100210515	100211005	+	NA	Gm29667
ENSMUSG00000030345.17	7.67845	-1.09483	0.338963	-3.22992	0.00123824	0.0241028	chr6	126852982	126898802	-	NA	Dyrk4
ENSMUSG00000046854.17	7.96482	-1.07085	0.331703	-3.22833	0.00124515	0.0241823	chr2	32465729	32473794	+	NA	Pip5kl1
ENSMUSG00000036912.19	12.9237	-1.07251	0.332446	-3.22612	0.00125481	0.0242875	chr9	14613073	14652036	-	NA	Piwil4
ENSMUSG00000066975.13	12.3045	-1.05808	0.328321	-3.2227	0.00126986	0.0245235	chr5	112394358	112400384	-	NA	Cryba4
ENSMUSG00000047669.9	17.8365	-1.03765	0.322245	-3.22006	0.00128163	0.0246397	chr10	55983012	55992976	+	NA	Msl3l2
ENSMUSG00000052295.6	10.0399	-1.08297	0.336542	-3.21792	0.00129122	0.0247686	chr5	52744233	52776414	-	NA	8030423F21Rik
ENSMUSG00000119956.2	7.52621	-1.08813	0.338795	-3.21176	0.00131926	0.0251099	chr11	52235424	52251888	-	NA	Gm57370
ENSMUSG00000010529.7	52.121	-1.03322	0.321958	-3.20917	0.00133119	0.0252808	chr12	111451042	111452257	-	NA	Gm266
ENSMUSG00000106020.3	8.43281	-1.07053	0.334912	-3.19646	0.00139123	0.0259391	chr5	146636771	146644758	+	NA	4930573C15Rik
ENSMUSG00000038418.9	287.513	-1.07981	0.337888	-3.19577	0.00139459	0.0259391	chr18	34992875	34998037	+	NA	Egr1
ENSMUSG00000029223.13	487.483	-1.07062	0.335691	-3.18931	0.00142615	0.0263545	chr5	66833433	66844577	+	NA	Uchl1
ENSMUSG00000003051.14	11.3048	-1.08052	0.338892	-3.18838	0.0014307	0.0263819	chr1	135181312	135186306	-	NA	Elf3
ENSMUSG00000102555.2	6.82213	1.02856	0.324845	3.1663	0.00154392	0.0279725	chr7	92289156	92292991	+	NA	6430511E19Rik
ENSMUSG00000058773.3	8.21949	-1.06825	0.338824	-3.1528	0.00161712	0.028797	chr13	21964052	21964795	-	NA	H1f5
ENSMUSG00000135214.1	7.0446	-1.06787	0.338832	-3.15163	0.0016236	0.028853	chr5	148911180	148912363	+	NA	ENSMUSG00000135214
ENSMUSG00000040867.14	19.1545	-1.02699	0.327348	-3.13731	0.00170506	0.0297458	chr12	108998112	109034143	-	NA	Begain
ENSMUSG00000047867.12	11.6984	1.05614	0.337664	3.12778	0.00176132	0.0302795	chr6	48678515	48685159	-	NA	Gimap6
ENSMUSG00000038045.15	19.0893	-1.03287	0.330216	-3.12786	0.00176085	0.0302795	chr17	79191366	79214421	-	NA	Sult6b1
ENSMUSG00000143128.1	11.909	1.03826	0.335121	3.09818	0.00194715	0.0326409	chr10	24718194	24735905	+	NA	ENSMUSG00000143128
ENSMUSG00000050578.11	90.1508	1.04624	0.338334	3.09233	0.00198592	0.0331365	chr9	7272513	7283331	+	NA	Mmp13
ENSMUSG00000068877.13	11.0237	-1.03357	0.336379	-3.07265	0.00212169	0.0345864	chr3	94600862	94611720	+	NA	Selenbp2
ENSMUSG00000079022.11	190.291	1.02207	0.333107	3.0683	0.00215283	0.034895	chr15	71667643	71906076	-	NA	Col22a1
ENSMUSG00000049107.14	6.69505	1.01168	0.330444	3.06157	0.00220181	0.0352886	chr6	126078374	126143873	-	NA	Ntf3
ENSMUSG00000091844.3	4.26914	1.03386	0.338996	3.04976	0.00229024	0.0362653	chr1	44095031	44118906	-	NA	Ccdc168
ENSMUSG00000003545.4	53.297	-1.02662	0.336683	-3.04921	0.00229447	0.0362654	chr7	19036620	19043976	-	NA	Fosb
ENSMUSG00000027225.8	8.93794	-1.02575	0.33893	-3.02644	0.00247449	0.0384724	chr2	122129380	122133366	+	NA	Duoxa2
ENSMUSG00000021250.14	131.829	-1.02317	0.338903	-3.01908	0.00253547	0.0392426	chr12	85520663	85524047	+	NA	Fos
ENSMUSG00000000202.10	7.58041	-1.01432	0.33715	-3.00852	0.00262527	0.0399829	chr11	114682042	114686723	-	NA	Btbd17
ENSMUSG00000034226.8	9.15997	-1.0072	0.337182	-2.98712	0.00281619	0.04184	chr2	119099681	119101753	-	NA	Rhov
ENSMUSG00000129121.1	5.57162	1.00928	0.338033	2.98575	0.00282883	0.0418925	chr13	120123371	120131410	+	NA	ENSMUSG00000129121
