# Supplementary material for: Gene Expression Profiling and Phenotypic Characterization of Circulating Tumor Cells Derived from a Murine Osteosarcoma Model
Source: Cancers (Basel). 2025 Apr 2;17(7):1210. doi: 10.3390/cancers17071210 (PMC11988136; doi:10.3390/cancers17071210)
Supplement: Supplementary file 1 [file cancers-17-01210-s001.zip › Supplementary Table S2.xlsx]

## Sheet: BP overrepresented
category	over_represented_pvalue	under_represented_pvalue	numDEInCat	numInCat	term	ontology	p_adjust_over_represented	p_adjust_under_represented
GO:0044237	0.28889	1	617	9446	cellular metabolic process	BP	46187.7	1
GO:0008152	6.3735	1	698	11380	metabolic process	BP	50949.7	1
GO:0009987	11.4436	1	980	17180	cellular process	BP	60986.6	1
GO:0044238	50.1766	1	638	9956	primary metabolic process	BP	19447.1	1
GO:0071704	60.8177	1	674	10930	organic substance metabolic process	BP	19447.1	1
GO:0009058	2933.5	1	393	5583	biosynthetic process	BP	781679	1
GO:0034641	6364.6	1	422	6167	cellular nitrogen compound metabolic process	BP	1.38627e+07	1
GO:0044249	6936.56	1	381	5398	cellular biosynthetic process	BP	1.38627e+07	1
GO:0006807	8973.49	1	597	9380	nitrogen compound metabolic process	BP	1.59409e+07	1
GO:0044281	14253.9	1	143	1793	small molecule metabolic process	BP	2.27892e+07	1
GO:1901576	21640.1	1	382	5475	organic substance biosynthetic process	BP	3.14529e+07	1
GO:0048522	42023.8	1	415	5922	positive regulation of cellular process	BP	5.2128e+07	1
GO:0048518	42385.8	1	450	6596	positive regulation of biological process	BP	5.2128e+07	1
GO:0006796	50161.6	1	225	2765	phosphate-containing compound metabolic process	BP	5.72845e+07	1
GO:0006793	60192.1	1	226	2787	phosphorus metabolic process	BP	6.41567e+07	1
GO:0044271	7454.37	1	324	4503	cellular nitrogen compound biosynthetic process	BP	7.44878e+07	1
GO:1901564	88214	1	419	6281	organonitrogen compound metabolic process	BP	8.29627e+06	1
GO:0031323	165851	1	392	5478	regulation of cellular metabolic process	BP	1.43483e+07	1
GO:0048523	17051.4	1	361	4948	negative regulation of cellular process	BP	1.43483e+07	1
GO:0051171	182551	1	392	5543	regulation of nitrogen compound metabolic process	BP	1.45931e+08	1
GO:0019222	248541	1	453	6781	regulation of metabolic process	BP	1.89223e+08	1
GO:0042221	549478	1	295	4334	response to chemical	BP	3.99321e+08	1
GO:0031326	64740	1	293	3911	regulation of cellular biosynthetic process	BP	4.47007e+08	1
GO:0080090	671014	1	399	5732	regulation of primary metabolic process	BP	4.47007e+08	1
GO:0070887	923823	1	230	3282	cellular response to chemical stimulus	BP	5.62279e+08	1
GO:0010468	939367	1	344	4903	regulation of gene expression	BP	5.62279e+08	1
GO:0006725	949558	1	381	5586	cellular aromatic compound metabolic process	BP	5.62279e+08	1
GO:0009889	1.30225e+06	1	296	3994	regulation of biosynthetic process	BP	7.43583e+08	1
GO:1901360	1.62173e+06	1	391	5821	organic cyclic compound metabolic process	BP	8.86882e+08	1
GO:0046483	169130	1	375	5500	heterocycle metabolic process	BP	8.86882e+08	1
GO:0006139	1.71962e+06	1	368	5360	nucleobase-containing compound metabolic process	BP	8.86882e+08	1
GO:0034654	2.25638e+06	1	276	3732	nucleobase-containing compound biosynthetic process	BP	1.12734e+09	1
GO:0048519	2.36112e+06	1	390	5683	negative regulation of biological process	BP	1.14392e+08	1
GO:0060255	2.89898e+06	1	418	6261	regulation of macromolecule metabolic process	BP	1.3632e+09	1
GO:0018130	4.35244e+06	1	278	3804	heterocycle biosynthetic process	BP	1.98819e+09	1
GO:0008219	4.78443e+06	1	174	2221	cell death	BP	2.12482e+09	1
GO:0010556	520276	1	278	3725	regulation of macromolecule biosynthetic process	BP	2.21031e+09	1
GO:0009056	5.25343e+06	1	189	2484	catabolic process	BP	2.21031e+09	1
GO:0012501	6.47969e+06	1	161	2031	programmed cell death	BP	2.65634e+09	1
GO:0050793	6.67654e+06	1	220	2722	regulation of developmental process	BP	2.66861e+09	1
GO:0048583	8.00314e+06	1	291	4061	regulation of response to stimulus	BP	3.12084e+08	1
GO:0006915	8.54646e+06	1	157	1972	apoptotic process	BP	3.20452e+09	1
GO:0072521	8.61862e+06	1	50	481	purine-containing compound metabolic process	BP	3.20452e+09	1
GO:0019438	8.8693e+06	1	277	3816	aromatic compound biosynthetic process	BP	3.21211e+09	1
GO:0016310	9.04085e+06	1	162	1879	phosphorylation	BP	3.21211e+09	1
GO:0071840	9.26515e+06	1	444	6426	cellular component organization or biogenesis	BP	3.22025e+09	1
GO:0016043	1.24452e+07	1	434	6232	cellular component organization	BP	4.23348e+09	1
GO:0051246	1.41195e+07	1	199	2596	regulation of protein metabolic process	BP	4.70297e+09	1
GO:1901362	1.74846e+07	1	282	3962	organic cyclic compound biosynthetic process	BP	5.70498e+09	1
GO:0042981	3.17399e+07	1	129	1588	regulation of apoptotic process	BP	0.000101491522980749	1
GO:0010033	3.33927e+07	1	226	3320	response to organic substance	BP	0.000104682807775927	1
GO:0051252	3.42407e+07	1	264	3562	regulation of RNA metabolic process	BP	0.000105277047398587	1
GO:0043436	3.64306e+07	1	78	957	oxoacid metabolic process	BP	0.000108328928690416	1
GO:0006355	3.65885e+07	1	244	3239	regulation of DNA-templated transcription	BP	0.000108328928690416	1
GO:0019752	3.83895e+07	1	77	939	carboxylic acid metabolic process	BP	0.000111594652453495	1
GO:1903506	3.94952e+07	1	244	3243	regulation of nucleic acid-templated transcription	BP	0.000112758739677401	1
GO:0019637	4.22663e+07	1	84	973	organophosphate metabolic process	BP	0.000118553399609652	1
GO:0006351	4.52935e+07	1	249	3339	DNA-templated transcription	BP	0.000124853774159192	1
GO:0097659	4.88092e+07	1	249	3343	nucleic acid-templated transcription	BP	0.000132264581389909	1
GO:0006082	5.73855e+07	1	78	966	organic acid metabolic process	BP	0.00015291325901566	1
GO:0006163	6.09033e+07	0.999999776795283	46	447	purine nucleotide metabolic process	BP	0.000159626606167409	1
GO:0055086	6.32603e+07	0.999999800654341	57	618	nucleobase-containing small molecule metabolic process	BP	0.000163130036135101	1
GO:0008360	6.64131e+07	0.999999804865719	28	161	regulation of cell shape	BP	0.000168541717242295	1
GO:0009653	6.95263e+07	0.999999716860444	236	2899	anatomical structure morphogenesis	BP	0.000173685353054204	1
GO:2001141	7.74757e+07	0.999999682984749	244	3251	regulation of RNA biosynthetic process	BP	0.000190566410948784	1
GO:0044282	8.04902e+07	0.999999705205468	38	350	small molecule catabolic process	BP	0.000194981471879044	1
GO:0043067	8.23164e+07	0.99999968776424	130	1620	regulation of programmed cell death	BP	0.000196429159834188	1
GO:0019693	8.74143e+06	0.999999675741253	46	454	ribose phosphate metabolic process	BP	0.000205526442641619	1
GO:1901575	9.10013e+07	0.999999644481102	158	2089	organic substance catabolic process	BP	0.000210859235840127	1
GO:0006753	9.60589e+07	0.999999700890442	53	565	nucleoside phosphate metabolic process	BP	0.00021939845013121	1
GO:0019219	9.76304e+07	0.999999594687444	281	3882	regulation of nucleobase-containing compound metabolic process	BP	0.000219847062874083	1
GO:0051093	9.9944e+07	0.999999639743959	96	1031	negative regulation of developmental process	BP	0.000221931179263316	1
GO:0006119	1.0559e+08	0.999999795650284	16	141	oxidative phosphorylation	BP	0.00023125649444262	1
GO:0009060	1.36889e+08	0.999999666337209	20	188	aerobic respiration	BP	0.000295753274470626	1
GO:0032774	1.38839e+07	0.999999247260447	249	3356	RNA biosynthetic process	BP	0.000295968392655154	1
GO:0045596	1.60698e+08	0.99999944728505	74	744	negative regulation of cell differentiation	BP	0.000338057273551638	1
GO:0009117	1.75823e+08	0.999999300643075	52	558	nucleotide metabolic process	BP	0.00036507204245223	1
GO:0009059	1.99245e+08	0.999998770161827	309	4470	macromolecule biosynthetic process	BP	0.000404884120380406	1
GO:0022603	2.00062e+08	0.999999048752853	100	1002	regulation of anatomical structure morphogenesis	BP	0.000404884120380406	1
GO:0010941	2.10762e+08	0.999998931174662	140	1797	regulation of cell death	BP	0.000421208474709363	1
GO:0006468	2.18012e+08	0.999998896344473	139	1605	protein phosphorylation	BP	0.000428741357227717	1
GO:0010467	2.19895e+08	0.999998618460494	388	6200	gene expression	BP	0.000428741357227717	1
GO:0009966	2.7678e+08	0.999998338238366	225	2972	regulation of signal transduction	BP	0.000533152506157816	1
GO:0071310	3.63787e+08	0.999997753650269	181	2615	cellular response to organic substance	BP	0.000692407072110659	1
GO:1901700	3.87737e+08	0.999997846506773	126	1726	response to oxygen-containing compound	BP	0.000729310686161392	1
GO:0045926	4.04945e+07	0.999998480653644	35	261	negative regulation of growth	BP	0.000752820396799038	1
GO:0032502	4.53625e+08	0.999996839747624	443	6687	developmental process	BP	0.000833626280176987	1
GO:0009150	5.21643e+08	0.999997805027445	42	423	purine ribonucleotide metabolic process	BP	0.000947731254460755	1
GO:0051128	5.4127e+07	0.999996594311395	201	2500	regulation of cellular component organization	BP	0.000971833781231875	1
GO:0016070	5.47067e+08	0.999996289107746	298	4293	RNA metabolic process	BP	0.000971833781231875	1
GO:0006091	5.53281e+08	0.999997659133647	42	467	generation of precursor metabolites and energy	BP	0.000972072420339561	1
GO:0006950	6.30504e+08	0.999995697436929	256	3965	response to stress	BP	0.00109570700640992	1
GO:0009259	7.42642e+08	0.999996792479427	43	443	ribonucleotide metabolic process	BP	0.00127670469757845	1
GO:0010646	7.81242e+08	0.999994661604658	254	3535	regulation of cell communication	BP	0.00132877589184598	1
GO:0019220	8.39054e+08	0.99999509424029	121	1433	regulation of phosphate metabolic process	BP	0.0014120836985049	1
GO:0043170	8.57221e+08	0.999993717440803	557	9326	macromolecule metabolic process	BP	0.00142762978102053	1
GO:0051174	8.66597e+07	0.999994929865057	121	1434	regulation of phosphorus metabolic process	BP	0.0014283670186439	1
GO:0001558	1.14434e+09	0.999994729442839	50	459	regulation of cell growth	BP	0.00186083256765144	1
GO:0003158	1.15225e+09	0.999996497218466	23	139	endothelium development	BP	0.00186083256765144	1
GO:0000902	1.29332e+09	0.999992180821826	115	1146	cell morphogenesis	BP	0.00204548712152284	1
GO:0023051	1.30031e+09	0.999990942889005	253	3543	regulation of signaling	BP	0.00204548712152284	1
GO:0031324	1.30498e+09	0.999991455984526	174	2239	negative regulation of cellular metabolic process	BP	0.00204548712152284	1
GO:0030308	1.49674e+09	0.999994700462169	28	200	negative regulation of cell growth	BP	0.00232329061656276	1
GO:0051240	1.64217e+09	0.999989536762489	137	1724	positive regulation of multicellular organismal process	BP	0.00252451507969428	1
GO:0051050	1.66264e+08	0.999990476148892	92	1074	positive regulation of transport	BP	0.00253165273173135	1
GO:0016049	2.05984e+09	0.999989694220804	57	544	cell growth	BP	0.00310685444063179	1
GO:0040008	2.12069e+09	0.999988498699018	71	734	regulation of growth	BP	0.00316874404334186	1
GO:0065003	2.20182e+09	0.999986494053806	114	1455	protein-containing complex assembly	BP	0.00325950557719206	1
GO:0015980	2.26103e+09	0.999991167604501	31	337	energy derivation by oxidation of organic compounds	BP	0.00331644828677021	1
GO:0009893	2.36788e+09	0.999983004004981	269	3866	positive regulation of metabolic process	BP	0.00342485603443659	1
GO:0051641	2.37778e+09	0.9999830427118	255	3446	cellular localization	BP	0.00342485603443659	1
GO:0010647	2.49492e+09	0.999983669950819	146	1947	positive regulation of cell communication	BP	0.00353534088548176	1
GO:0043933	2.51159e+09	0.999984075347321	127	1646	protein-containing complex organization	BP	0.00353534088548176	1
GO:1901605	2.52082e+09	0.999991786118241	23	185	alpha-amino acid metabolic process	BP	0.00353534088548176	1
GO:0022604	2.90247e+09	0.9999867823168	43	338	regulation of cell morphogenesis	BP	0.0040351907363229	1
GO:1901135	2.99918e+09	0.99998277258184	83	1038	carbohydrate derivative metabolic process	BP	0.00413369610175448	1
GO:0050794	3.0274e+09	0.999976943585209	694	11689	regulation of cellular process	BP	0.0041369267114094	1
GO:0019538	3.11569e+08	0.999976815506146	345	5313	protein metabolic process	BP	0.00422150226764074	1
GO:0097190	3.16936e+09	0.99998381289736	56	627	apoptotic signaling pathway	BP	0.00425812961791664	1
GO:0010035	3.68948e+09	0.999981687672773	51	536	response to inorganic substance	BP	0.00491561384442445	1
GO:0001932	4.01374e+08	0.999975635016806	97	1130	regulation of protein phosphorylation	BP	0.00530344837384443	1
GO:0048856	4.25484e+09	0.999967693825957	413	6255	anatomical structure development	BP	0.0055753714956702	1
GO:0023056	4.33265e+09	0.999971227552028	145	1953	positive regulation of signaling	BP	0.0055753714956702	1
GO:0071456	4.3537e+09	0.999987776577187	18	110	cellular response to hypoxia	BP	0.0055753714956702	1
GO:0022607	4.36805e+09	0.999969231230557	207	2799	cellular component assembly	BP	0.0055753714956702	1
GO:0065007	4.42701e+09	0.999966226982498	755	13091	biological regulation	BP	0.0055753714956702	1
GO:0060341	4.42877e+09	0.999973197540505	95	1056	regulation of cellular localization	BP	0.0055753714956702	1
GO:0050678	4.76035e+09	0.999977261509925	45	440	regulation of epithelial cell proliferation	BP	0.00594597008240716	1
GO:0044085	5.09243e+09	0.999963726415166	220	3060	cellular component biogenesis	BP	0.00631146092906676	1
GO:0010604	5.15315e+09	0.99996258707986	247	3519	positive regulation of macromolecule metabolic process	BP	0.006337586169923	1
GO:0009892	5.22515e+09	0.999962705162908	218	3154	negative regulation of metabolic process	BP	0.00637707373221796	1
GO:0031325	5.3741e+09	0.999961501769858	224	3097	positive regulation of cellular metabolic process	BP	0.00650917470193694	1
GO:0051094	5.43399e+09	0.999964709195444	126	1531	positive regulation of developmental process	BP	0.00653222475418605	1
GO:0051172	5.48019e+09	0.999962096719481	177	2398	negative regulation of nitrogen compound metabolic process	BP	0.00653859955196114	1
GO:0051047	5.59447e+09	0.999973740584713	42	419	positive regulation of secretion	BP	0.0065779525161362	1
GO:0002486	5.66518e+09	0.999995472788328	6	30	antigen processing and presentation of endogenous peptide antigen via MHC class I via ER pathway, TAP-independent	BP	0.0065779525161362	1
GO:0048514	5.68301e+08	0.99996885322037	65	662	blood vessel morphogenesis	BP	0.0065779525161362	1
GO:2001233	5.69277e+09	0.999973785421671	40	402	regulation of apoptotic signaling pathway	BP	0.0065779525161362	1
GO:0051173	5.71889e+09	0.999959008359867	223	3088	positive regulation of nitrogen compound metabolic process	BP	0.0065779525161362	1
GO:0051239	5.92943e+09	0.999957593947889	218	3032	regulation of multicellular organismal process	BP	0.0067714064140864	1
GO:0050789	6.0384e+09	0.999953409957479	723	12439	regulation of biological process	BP	0.00684339852105761	1
GO:0072359	6.07807e+09	0.999961770419106	107	1210	circulatory system development	BP	0.00684339852105761	1
GO:0006735	6.62098e+09	0.999995195773007	6	17	NADH regeneration	BP	0.00730042705464212	1
GO:0061621	6.62098e+09	0.999995195773007	6	17	canonical glycolysis	BP	0.00730042705464212	1
GO:0061718	6.62098e+09	0.999995195773007	6	17	glucose catabolic process to pyruvate	BP	0.00730042705464212	1
GO:0050679	6.89433e+09	0.999972635427116	29	231	positive regulation of epithelial cell proliferation	BP	0.0075497616448837	1
GO:1903532	6.94795e+09	0.999968093902175	39	364	positive regulation of secretion by cell	BP	0.00755672810816162	1
GO:1903829	7.49098e+09	0.99996171102051	51	493	positive regulation of protein localization	BP	0.0080922848500847	1
GO:0001944	8.367e+09	0.999951423603004	75	798	vasculature development	BP	0.00897795743019201	1
GO:0050673	8.63735e+09	0.99995580691783	50	520	epithelial cell proliferation	BP	0.00915187222513631	1
GO:0002476	8.76878e+09	0.99999237270673	6	31	antigen processing and presentation of endogenous peptide antigen via MHC class Ib	BP	0.00915187222513631	1
GO:0002484	8.76878e+09	0.99999237270673	6	31	antigen processing and presentation of endogenous peptide antigen via MHC class I via ER pathway	BP	0.00915187222513631	1
GO:0045766	8.81529e+09	0.999968764013501	23	182	positive regulation of angiogenesis	BP	0.00915187222513631	1
GO:1904018	8.81529e+09	0.999968764013501	23	182	positive regulation of vasculature development	BP	0.00915187222513631	1
GO:0031328	9.07088e+09	0.999938095718061	151	1963	positive regulation of cellular biosynthetic process	BP	0.00935646863383306	1
GO:0042325	9.5341e+09	0.999939258573026	106	1276	regulation of phosphorylation	BP	0.00977123030177647	1
GO:0002428	9.77044e+09	0.999991293411928	6	32	antigen processing and presentation of peptide antigen via MHC class Ib	BP	0.00989450480607476	1
GO:0002082	9.77816e+08	0.999989500719934	7	27	regulation of oxidative phosphorylation	BP	0.00989450480607476	1
GO:0051129	0.000101176132206198	0.999942002105734	70	736	negative regulation of cellular component organization	BP	0.0101374557863755	1
GO:0001568	0.000102397820674081	0.999940812258669	72	761	blood vessel development	BP	0.0101374557863755	1
GO:0046208	0.000103225044564484	1	3	3	spermine catabolic process	BP	0.0101374557863755	1
GO:0042127	0.000103460463898878	0.999930998925322	131	1767	regulation of cell population proliferation	BP	0.0101374557863755	1
GO:0035556	0.000103866027361008	0.999926048783099	193	2558	intracellular signal transduction	BP	0.0101374557863755	1
GO:0010605	0.000103986911994345	0.999925354097612	202	2915	negative regulation of macromolecule metabolic process	BP	0.0101374557863755	1
GO:0006790	0.000109288788287423	0.999952751653606	32	334	sulfur compound metabolic process	BP	0.010589752406905	1
GO:0036294	0.000113214291220905	0.999965174997433	18	135	cellular response to decreased oxygen levels	BP	0.0109040366749388	1
GO:0010038	0.000116638303266668	0.999948297799655	34	296	response to metal ion	BP	0.0111665460636377	1
GO:0097193	0.000117803543409114	0.999948975261126	32	311	intrinsic apoptotic signaling pathway	BP	0.0112109705477674	1
GO:0051254	0.000118858617288878	0.99991944844832	140	1776	positive regulation of RNA metabolic process	BP	0.0112444471787845	1
GO:0045333	0.000121050950642651	0.999957797950769	21	245	cellular respiration	BP	0.0113678980018741	1
GO:0033135	0.00012158559909435	0.999958321188499	21	163	regulation of peptidyl-serine phosphorylation	BP	0.0113678980018741	1
GO:0019320	0.000122492874846805	0.999983221544823	8	36	hexose catabolic process	BP	0.0113861400177367	1
GO:0061620	0.000127192139777315	0.999989077307708	6	20	glycolytic process through glucose-6-phosphate	BP	0.0116655677305047	1
GO:0009066	0.000127430437138028	0.999982305294169	8	38	aspartate family amino acid metabolic process	BP	0.0116655677305047	1
GO:0006629	0.000127687912987135	0.999918311225556	103	1438	lipid metabolic process	BP	0.0116655677305047	1
GO:0046034	0.000128965150149437	0.999952657762584	23	222	ATP metabolic process	BP	0.0117153114806204	1
GO:0032879	0.00013229262297926	0.999906732595174	173	2303	regulation of localization	BP	0.0119496861931774	1
GO:0032386	0.000133779898477843	0.999937922426336	37	338	regulation of intracellular transport	BP	0.0120161405441784	1
GO:0009891	0.000137776839058869	0.999904733077166	153	2014	positive regulation of biosynthetic process	BP	0.0123060117478949	1
GO:0000302	0.000151983136294378	0.999943939152555	23	190	response to reactive oxygen species	BP	0.0134564754567547	1
GO:0043603	0.000152340634080098	0.999907294658053	81	1120	cellular amide metabolic process	BP	0.0134564754567547	1
GO:1990144	0.000153460327728789	0.999991117330962	5	12	intrinsic apoptotic signaling pathway in response to hypoxia	BP	0.0134808995589444	1
GO:0001817	0.000155710876815365	0.999911210415453	64	785	regulation of cytokine production	BP	0.013519552389469	1
GO:0009144	0.000155857623752477	0.99993918120058	25	254	purine nucleoside triphosphate metabolic process	BP	0.013519552389469	1
GO:0090304	0.000156437152367511	0.999880630672919	318	4835	nucleic acid metabolic process	BP	0.013519552389469	1
GO:0090407	0.000159983925974843	0.999918005230126	46	534	organophosphate biosynthetic process	BP	0.0137517366047623	1
GO:0043069	0.000163992323416325	0.999900518151365	80	1011	negative regulation of programmed cell death	BP	0.0140209051699476	1
GO:0045446	0.000168223911500322	0.999945164023005	19	121	endothelial cell differentiation	BP	0.0142784647251995	1
GO:0051247	0.000168790957784758	0.999888324446179	117	1497	positive regulation of protein metabolic process	BP	0.0142784647251995	1
GO:1903715	0.000174855112666772	0.999974644814295	8	37	regulation of aerobic respiration	BP	0.0146505860553216	1
GO:0050790	0.000175022638013912	0.999880381475766	138	1814	regulation of catalytic activity	BP	0.0146505860553216	1
GO:0016052	0.00018475410767144	0.999936609503188	20	153	carbohydrate catabolic process	BP	0.0153259434796549	1
GO:0003085	0.000185007949185226	0.999973709068499	8	31	negative regulation of systemic arterial blood pressure	BP	0.0153259434796549	1
GO:0044248	0.00019007366697779	0.999868701544272	144	2009	cellular catabolic process	BP	0.0156644215857778	1
GO:0009141	0.000194762603909542	0.99992120262763	26	271	nucleoside triphosphate metabolic process	BP	0.0159486226074525	1
GO:0031401	0.000195517264889961	0.999877853642368	88	1046	positive regulation of protein modification process	BP	0.0159486226074525	1
GO:0045444	0.000197406792424616	0.999913618444676	31	263	fat cell differentiation	BP	0.016021014199415	1
GO:0051098	0.000210235453209075	0.999895723709862	41	407	regulation of binding	BP	0.0169759819490237	1
GO:0046390	0.000217417861254388	0.999921127190335	21	219	ribose phosphate biosynthetic process	BP	0.0174677224408802	1
GO:0043066	0.000219553927619559	0.99986618617574	78	988	negative regulation of apoptotic process	BP	0.0175511409739075	1
GO:0065009	0.000222269434747726	0.999839571601492	186	2594	regulation of molecular function	BP	0.017560363197218	1
GO:0035239	0.000222834252544679	0.999861103220069	86	958	tube morphogenesis	BP	0.017560363197218	1
GO:0006691	0.000222964331313188	0.999977856147398	6	24	leukotriene metabolic process	BP	0.017560363197218	1
GO:0043620	0.000227045446848273	0.999951435818539	11	55	regulation of DNA-templated transcription in response to stress	BP	0.017722869563035	1
GO:0051090	0.000227244699801237	0.999884833043525	43	435	regulation of DNA-binding transcription factor activity	BP	0.017722869563035	1
GO:0031399	0.000230346794338056	0.999844272299609	125	1595	regulation of protein modification process	BP	0.017877594892606	1
GO:0006734	0.000234600928454507	0.999964188985763	8	39	NADH metabolic process	BP	0.0181198050441094	1
GO:0051241	0.000240911166023782	0.999846806196528	92	1163	negative regulation of multicellular organismal process	BP	0.0185177294345588	1
GO:0046365	0.000243208902113369	0.999962802953464	8	38	monosaccharide catabolic process	BP	0.018604899172194	1
GO:1903392	0.000245897515816167	1	3	3	negative regulation of adherens junction organization	BP	0.0187209975374709	1
GO:0006598	0.000252339890521473	0.999997388619974	3	4	polyamine catabolic process	BP	0.0191204273443474	1
GO:0009205	0.000254364073725696	0.999899510314686	24	248	purine ribonucleoside triphosphate metabolic process	BP	0.0191828906166341	1
GO:0009968	0.00025914239092516	0.99983044243575	104	1281	negative regulation of signal transduction	BP	0.01945149552165	1
GO:0009967	0.000264819986219681	0.999820451609336	124	1584	positive regulation of signal transduction	BP	0.0197847754190666	1
GO:0071384	0.000269343389113212	0.999946222141688	10	51	cellular response to corticosteroid stimulus	BP	0.0200291260704281	1
GO:0045893	0.00027242565317865	0.999814115636763	128	1620	positive regulation of DNA-templated transcription	BP	0.0200716190922593	1
GO:1903508	0.00027242565317865	0.999814115636763	128	1620	positive regulation of nucleic acid-templated transcription	BP	0.0200716190922593	1
GO:0009719	0.000280210345558774	0.999812342611392	115	1548	response to endogenous stimulus	BP	0.0204794933958947	1
GO:0010629	0.000280523458450147	0.999822827692911	87	1164	negative regulation of gene expression	BP	0.0204794933958947	1
GO:0065008	0.000287127492684011	0.999781763402549	270	4099	regulation of biological quality	BP	0.0208663379683271	1
GO:0072522	0.000290182241398038	0.999892325726149	21	223	purine-containing compound biosynthetic process	BP	0.0209929125586961	1
GO:0022411	0.000291769693963315	0.999849067628177	44	439	cellular component disassembly	BP	0.0210126750769616	1
GO:0006575	0.00029510996642447	0.999893629722924	20	201	cellular modified amino acid metabolic process	BP	0.0211579288932485	1
GO:1901293	0.000298400849198493	0.999880507043307	24	266	nucleoside phosphate biosynthetic process	BP	0.0212983606115425	1
GO:0061615	0.000303386487675519	0.999968322948391	6	23	glycolytic process through fructose-6-phosphate	BP	0.0215579696220275	1
GO:1902680	0.000306763496906008	0.999790008854181	128	1626	positive regulation of RNA biosynthetic process	BP	0.0217014813651914	1
GO:0048002	0.000309099372422953	0.999934953251384	10	75	antigen processing and presentation of peptide antigen	BP	0.0217703998515338	1
GO:0042327	0.000314300837188713	0.999809394767493	73	841	positive regulation of phosphorylation	BP	0.0220396569516366	1
GO:0032101	0.000318324724550131	0.999803923365755	77	989	regulation of response to external stimulus	BP	0.0222243480179367	1
GO:0002376	0.00032052466046418	0.999768482647918	174	2916	immune system process	BP	0.0222806446587014	1
GO:0043648	0.000338126709816315	0.999910177743938	13	87	dicarboxylic acid metabolic process	BP	0.0232784224290547	1
GO:0002682	0.00034033822997054	0.999773315664057	108	1579	regulation of immune system process	BP	0.0232784224290547	1
GO:0051222	0.000342332097976655	0.999838360649767	34	321	positive regulation of protein transport	BP	0.0232784224290547	1
GO:0019882	0.000343605084902675	0.999901550909791	14	123	antigen processing and presentation	BP	0.0232784224290547	1
GO:0002475	0.000345070550584306	0.999960518716605	6	36	antigen processing and presentation via MHC class Ib	BP	0.0232784224290547	1
GO:1901701	0.000346131659437779	0.999776816277423	92	1329	cellular response to oxygen-containing compound	BP	0.0232784224290547	1
GO:0042775	0.000346254001235458	0.999940777481138	8	71	mitochondrial ATP synthesis coupled electron transport	BP	0.0232784224290547	1
GO:0045595	0.000346526428453529	0.99976008844341	134	1725	regulation of cell differentiation	BP	0.0232784224290547	1
GO:0010608	0.000367266273189256	0.99980125407483	48	572	post-transcriptional regulation of gene expression	BP	0.0245684233294972	1
GO:0042773	0.000370958749093692	0.999935779556216	8	73	ATP synthesis coupled electron transport	BP	0.0246609616867235	1
GO:0001934	0.000371734536308504	0.999779001979498	66	760	positive regulation of protein phosphorylation	BP	0.0246609616867235	1
GO:0090066	0.000376990114832898	0.999787631276507	55	562	regulation of anatomical structure size	BP	0.0248211957844328	1
GO:1904951	0.000377254852115159	0.999818649532607	35	337	positive regulation of establishment of protein localization	BP	0.0248211957844328	1
GO:0009888	0.000384498914650695	0.999725584908683	158	2085	tissue development	BP	0.0251941338009644	1
GO:0060389	0.000389074446831895	0.999902883464862	12	69	pathway-restricted SMAD protein phosphorylation	BP	0.0253898867589728	1
GO:0071453	0.000392688556821839	0.999865099914082	18	151	cellular response to oxygen levels	BP	0.0255215636035267	1
GO:0140353	0.000397723177455325	0.999915358829915	10	58	lipid export from cell	BP	0.0257422806825338	1
GO:0071724	0.000400914929318922	0.999995124557534	3	4	response to diacyl bacterial lipopeptide	BP	0.0257422806825338	1
GO:0071726	0.000400914929318922	0.999995124557534	3	4	cellular response to diacyl bacterial lipopeptide	BP	0.0257422806825338	1
GO:1903298	0.000405715932753903	0.999982822055926	4	8	negative regulation of hypoxia-induced intrinsic apoptotic signaling pathway	BP	0.0259463453314776	1
GO:0018209	0.000411849445010444	0.99979479255421	38	355	peptidyl-serine modification	BP	0.0261904170360305	1
GO:0032680	0.000412808674823599	0.999843716046404	21	186	regulation of tumor necrosis factor production	BP	0.0261904170360305	1
GO:0009199	0.00041453667041253	0.999830348992085	24	254	ribonucleoside triphosphate metabolic process	BP	0.0261960959942906	1
GO:0008283	0.00042152642745497	0.999700710827645	150	2127	cell population proliferation	BP	0.0265329311895672	1
GO:0051049	0.000424254689784492	0.999700495283752	145	1945	regulation of transport	BP	0.0265999371775469	1
GO:0043618	0.000427707320106239	0.999909546651942	10	50	regulation of transcription from RNA polymerase II promoter in response to stress	BP	0.02671165872601	1
GO:0060627	0.000429843621658962	0.999752347471817	58	620	regulation of vesicle-mediated transport	BP	0.0267406218797023	1
GO:2000026	0.000436083423790842	0.999700970903163	122	1568	regulation of multicellular organismal development	BP	0.027023650308403	1
GO:0006165	0.000441543162936756	0.99986535737819	15	106	nucleoside diphosphate phosphorylation	BP	0.027256340112096	1
GO:0030193	0.000447844971222983	0.999893454048158	11	71	regulation of blood coagulation	BP	0.0275390207688964	1
GO:0019646	0.000455341332838238	0.999930911510434	7	57	aerobic electron transport chain	BP	0.0278927096912558	1
GO:0006164	0.000474626733995634	0.999821873324779	20	215	purine nucleotide biosynthetic process	BP	0.0288826376528586	1
GO:0009126	0.000475114692438192	0.999918507533852	8	42	purine nucleoside monophosphate metabolic process	BP	0.0288826376528586	1
GO:1900141	0.000478424214813628	1	3	3	regulation of oligodendrocyte apoptotic process	BP	0.0289736604031829	1
GO:0051051	0.000489101156469548	0.999734082554657	47	512	negative regulation of transport	BP	0.0295084878854156	1
GO:1903317	0.000493842184186242	0.999872143142661	12	77	regulation of protein maturation	BP	0.029600988630299	1
GO:1903555	0.000494863678617312	0.999809844130073	21	189	regulation of tumor necrosis factor superfamily cytokine production	BP	0.029600988630299	1
GO:1905477	0.000496188701083321	0.999834437589694	17	112	positive regulation of protein localization to membrane	BP	0.029600988630299	1
GO:0015908	0.000514355630384888	0.999855897091387	13	98	fatty acid transport	BP	0.0305706982103851	1
GO:1902533	0.000519057659791775	0.999669957744562	82	999	positive regulation of intracellular signal transduction	BP	0.0307359032027811	1
GO:0043542	0.000521461879590891	0.999772122505514	27	234	endothelial cell migration	BP	0.0307643266822847	1
GO:0042026	0.000529462706261269	0.999937521645181	6	25	protein refolding	BP	0.0310681508640105	1
GO:0007167	0.000530498197765504	0.999660044076781	85	990	enzyme-linked receptor protein signaling pathway	BP	0.0310681508640105	1
GO:0007169	0.00053258319893589	0.999689100651443	59	609	transmembrane receptor protein tyrosine kinase signaling pathway	BP	0.0310764240313394	1
GO:0006898	0.000534800205478736	0.999750986875657	31	275	receptor-mediated endocytosis	BP	0.0310923115825237	1
GO:0010648	0.000539534850727287	0.999633527618101	112	1421	negative regulation of cell communication	BP	0.031253924613869	1
GO:0034349	0.000561419918902221	0.999936033802977	6	20	glial cell apoptotic process	BP	0.0324042659328834	1
GO:0034104	0.000577617139181677	0.999915372548158	7	29	negative regulation of tissue remodeling	BP	0.0332192187814268	1
GO:0009165	0.000581919975658972	0.999760514753953	23	262	nucleotide biosynthetic process	BP	0.0333419702232592	1
GO:0045598	0.000583922420722577	0.999780570008489	20	150	regulation of fat cell differentiation	BP	0.0333419702232592	1
GO:0030865	0.00059353269812951	0.999845579104202	12	64	cortical cytoskeleton organization	BP	0.0336802854989313	1
GO:0007166	0.000594060577351679	0.999560138849341	189	2757	cell surface receptor signaling pathway	BP	0.0336802854989313	1
GO:1900046	0.00059741720551005	0.999852460149787	11	73	regulation of hemostasis	BP	0.0337509055890271	1
GO:0008284	0.00060322531336306	0.999616267629403	80	1019	positive regulation of cell population proliferation	BP	0.0338829465502195	1
GO:0006954	0.000603992980160906	0.999645451075739	58	769	inflammatory response	BP	0.0338829465502195	1
GO:0046697	0.000608887788149526	0.999927978365569	6	22	decidualization	BP	0.0340381047445266	1
GO:0023057	0.000611854668570792	0.999582732477581	112	1425	negative regulation of signaling	BP	0.0340847820247729	1
GO:0032640	0.00063029964462548	0.999752913872635	21	193	tumor necrosis factor production	BP	0.0349342267878067	1
GO:0061082	0.00063147307616188	0.999844076796129	11	67	myeloid leukocyte cytokine production	BP	0.0349342267878067	1
GO:0048585	0.000640517919792647	0.999553186813967	126	1678	negative regulation of response to stimulus	BP	0.0353124155229133	1
GO:0046939	0.000646647666067891	0.999794773795671	15	110	nucleotide phosphorylation	BP	0.0355278449659569	1
GO:1903297	0.000651892957012214	0.999966234745148	4	9	regulation of hypoxia-induced intrinsic apoptotic signaling pathway	BP	0.0356933719065455	1
GO:0060548	0.000660757446498876	0.999571249717171	86	1146	negative regulation of cell death	BP	0.0360552561591264	1
GO:0001916	0.000671793864443188	0.999892576752736	7	48	positive regulation of T cell mediated cytotoxicity	BP	0.0364489474891937	1
GO:0001913	0.000673660962327361	0.999857802287393	9	68	T cell mediated cytotoxicity	BP	0.0364489474891937	1
GO:0050818	0.000674811637278042	0.999830485284829	11	75	regulation of coagulation	BP	0.0364489474891937	1
GO:0071385	0.00068480613469589	0.999859824744307	9	47	cellular response to glucocorticoid stimulus	BP	0.0367491461729483	1
GO:0010557	0.000684966572400463	0.999513481695243	139	1844	positive regulation of macromolecule biosynthetic process	BP	0.0367491461729483	1
GO:0006007	0.000690828969873872	0.999914799650205	6	24	glucose catabolic process	BP	0.0368711217011151	1
GO:0010562	0.000695780737557044	0.999559441191254	77	927	positive regulation of phosphorus metabolic process	BP	0.0368711217011151	1
GO:0045937	0.000695780737557044	0.999559441191254	77	927	positive regulation of phosphate metabolic process	BP	0.0368711217011151	1
GO:0006897	0.000696838662410978	0.999595472755692	55	637	endocytosis	BP	0.0368711217011151	1
GO:0040007	0.000698770945423935	0.99953786556284	94	1120	growth	BP	0.0368711217011151	1
GO:0048584	0.000704083548590138	0.999488740882496	159	2325	positive regulation of response to stimulus	BP	0.0370004681197615	1
GO:0006357	0.000705850811641684	0.999479188463276	179	2470	regulation of transcription by RNA polymerase II	BP	0.0370004681197615	1
GO:0009132	0.000714307015112419	0.999751055768728	17	133	nucleoside diphosphate metabolic process	BP	0.0373213743712986	1
GO:1901566	0.000730809315506888	0.999502038638536	107	1628	organonitrogen compound biosynthetic process	BP	0.0380592160792317	1
GO:0071706	0.000748169277990075	0.999702484838236	21	196	tumor necrosis factor superfamily cytokine production	BP	0.0388367870665757	1
GO:0046700	0.0007514173240127	0.999607501904045	39	435	heterocycle catabolic process	BP	0.0388791591466506	1
GO:0001816	0.000768527799424237	0.999528617316632	66	858	cytokine production	BP	0.0396362014748216	1
GO:2001242	0.000789190312403466	0.999701371720794	19	178	regulation of intrinsic apoptotic signaling pathway	BP	0.0405709797900534	1
GO:0060393	0.000793115465739294	0.99979908945859	11	65	regulation of pathway-restricted SMAD protein phosphorylation	BP	0.0406420835456405	1
GO:0019439	0.000800686266860063	0.999576427822595	40	457	aromatic compound catabolic process	BP	0.0408989521870884	1
GO:0010631	0.000822834865836271	0.99958665589531	35	326	epithelial cell migration	BP	0.041896445334364	1
GO:0006120	0.000845884096940691	0.999911500568706	5	29	mitochondrial electron transport, NADH to ubiquinone	BP	0.0429333172758342	1
GO:0006526	0.000851153269954243	0.999980259741754	3	5	arginine biosynthetic process	BP	0.0430640458228748	1
GO:1901361	0.000866624008445863	0.999535407961754	41	483	organic cyclic compound catabolic process	BP	0.0433953205743333	1
GO:0002483	0.000866627068900442	0.999881018417674	6	38	antigen processing and presentation of endogenous peptide antigen	BP	0.0433953205743333	1
GO:0019885	0.000866627068900442	0.999881018417674	6	38	antigen processing and presentation of endogenous peptide antigen via MHC class I	BP	0.0433953205743333	1
GO:0071495	0.00086855782985906	0.999412297876111	101	1334	cellular response to endogenous stimulus	BP	0.0433953205743333	1
GO:0045599	0.00087328914116456	0.99977813225328	11	59	negative regulation of fat cell differentiation	BP	0.043495784389218	1
GO:0034350	0.000889077031860611	0.999917163796967	5	15	regulation of glial cell apoptotic process	BP	0.044090693210926	1
GO:0006952	0.000890748930893739	0.999388829144009	107	1754	defense response	BP	0.044090693210926	1
GO:0090132	0.000901496285819507	0.999544601799197	35	328	epithelium migration	BP	0.0444849463508712	1
GO:0002684	0.000929134599933586	0.999414518931937	71	1025	positive regulation of immune system process	BP	0.0457077045653482	1
GO:0043393	0.00093441106370626	0.999589195398047	25	220	regulation of protein binding	BP	0.0458262702040972	1
GO:0090130	0.000959475757223214	0.999513423741618	35	330	tissue migration	BP	0.0468851640573069	1
GO:0070542	0.000961867263622508	0.999819461325592	8	36	response to fatty acid	BP	0.0468851640573069	1
GO:0034097	0.00097428421355329	0.999390400933377	68	1080	response to cytokine	BP	0.0473460668884194	1
GO:0032535	0.000982103241195275	0.999472495141878	41	398	regulation of cellular component size	BP	0.0475814140006971	1
GO:0010595	0.000985468792463048	0.999661445791639	16	110	positive regulation of endothelial cell migration	BP	0.0475954930799336	1
GO:0045934	0.000988347742215283	0.999312538897942	115	1499	negative regulation of nucleobase-containing compound metabolic process	BP	0.0475954930799336	1
GO:0044092	0.000996818713697968	0.999358942855857	77	1036	negative regulation of molecular function	BP	0.0476902219571107	1
GO:2001244	0.00100342857774966	0.9997546929687	10	71	positive regulation of intrinsic apoptotic signaling pathway	BP	0.0476902219571107	1
GO:0046434	0.00100424431444778	0.999624877578254	18	155	organophosphate catabolic process	BP	0.0476902219571107	1
GO:0045601	0.00100802495965035	0.999784114143637	9	43	regulation of endothelial cell differentiation	BP	0.0476902219571107	1
GO:0071345	0.00100931168484021	0.999381792658606	62	981	cellular response to cytokine stimulus	BP	0.0476902219571107	1
GO:0009894	0.0010103158292728	0.999350814799679	77	946	regulation of catabolic process	BP	0.0476902219571107	1
GO:0016032	0.00101119497394674	0.999494853643744	33	354	viral process	BP	0.0476902219571107	1
GO:1904377	0.00103060303503831	0.999711895421186	12	69	positive regulation of protein localization to cell periphery	BP	0.0484625921299778	1
GO:0006366	0.00104032437135255	0.999223736664171	181	2527	transcription by RNA polymerase II	BP	0.0487624365881121	1
GO:0007596	0.00104549569876597	0.999584291854411	20	178	blood coagulation	BP	0.0487624365881121	1
GO:0048872	0.00104612933135617	0.999459882896936	36	371	homeostasis of number of cells	BP	0.0487624365881121	1
GO:0120255	0.00105346437284672	0.999860009917489	6	23	olefinic compound biosynthetic process	BP	0.0489042709374257	1
GO:0030224	0.00105528980944533	0.99982568850157	7	32	monocyte differentiation	BP	0.0489042709374257	1
GO:0018105	0.00106255260789088	0.999457710343701	35	333	peptidyl-serine phosphorylation	BP	0.0489913535084236	1
GO:0043467	0.00106329745230316	0.999601376725651	18	150	regulation of generation of precursor metabolites and energy	BP	0.0489913535084236	1
GO:0034614	0.00108778042497575	0.999604371325714	17	143	cellular response to reactive oxygen species	BP	0.0499753834325066	1

## Sheet: BP underrepresented
category	over_represented_pvalue	under_represented_pvalue	numDEInCat	numInCat	term	ontology	p_adjust_over_represented	p_adjust_under_represented
GO:0050877	0.999999999698596	71348.8	67	2407	nervous system process	BP	1	2.28145e+08
GO:0007186	0.999999999849911	40133.1	43	1915	G protein-coupled receptor signaling pathway	BP	1	1.60412e+08
GO:0007606	1	0	5	1235	sensory perception of chemical stimulus	BP	1	0
GO:0007608	1	0	2	1133	sensory perception of smell	BP	1	0
GO:0007600	1	0	26	1817	sensory perception	BP	1	0

## Sheet: CC overrepresented
category	over_represented_pvalue	under_represented_pvalue	numDEInCat	numInCat	term	ontology	p_adjust_over_represented	p_adjust_under_represented
GO:0005622	9.94495e-11	1	906	14289	intracellular anatomical structure	CC	2.02777e-07	1
GO:0043229	3.14341e-06	1	816	12650	intracellular organelle	CC	0.00320471	1
GO:0043231	3.05279e-05	1	755	11578	intracellular membrane-bounded organelle	CC	0.0207488	1
GO:0043227	9.91458e-06	1	777	12050	membrane-bounded organelle	CC	0.0505396	1
GO:0043226	0.000262174	1	825	12975	organelle	CC	0.106914	1
GO:0005737	0.00112569	1	744	11510	cytoplasm	CC	0.382548	1
GO:0110165	5038.16	1	1044	19030	cellular anatomical entity	CC	1.46755e+06	1
GO:0005739	155243	1	140	1896	mitochondrion	CC	3.95675e+07	1
GO:0005634	3.63831e+06	1	477	7249	nucleus	CC	8.2428e+08	1
GO:0031410	1.271e+08	0.999999345617228	163	2070	cytoplasmic vesicle	CC	0.000259157874636408	1
GO:0097708	1.51185e+08	0.999999219745888	163	2074	intracellular vesicle	CC	0.000273611887069797	1
GO:0062023	1.61027e+08	0.999999384013922	48	396	collagen-containing extracellular matrix	CC	0.000273611887069797	1
GO:0010008	2.2067e+08	0.999999179723205	36	289	endosome membrane	CC	0.000346112611059084	1
GO:0031966	2.56175e+08	0.999998939929268	56	732	mitochondrial membrane	CC	0.000373100566051374	1
GO:0032991	2.8666e+08	0.999998097589456	368	5767	protein-containing complex	CC	0.000389667102649148	1
GO:0031012	3.86109e+08	0.999998247063841	58	525	extracellular matrix	CC	0.000479399121295964	1
GO:0005746	3.99695e+08	0.999999497598486	10	85	mitochondrial respirasome	CC	0.000479399121295964	1
GO:0030312	4.38564e+08	0.999998000887568	58	527	external encapsulating structure	CC	0.000496795671974635	1
GO:0005829	6.04696e+08	0.999995930873061	271	3886	cytosol	CC	0.000617493112747398	1
GO:0005773	6.27132e+08	0.999997095610659	58	641	vacuole	CC	0.000617493112747398	1
GO:0033106	6.38701e+08	0.999999553168554	7	28	cis-Golgi network membrane	CC	0.000617493112747398	1
GO:0005751	6.66251e+08	0.999999768195389	5	20	mitochondrial respiratory chain complex IV	CC	0.000617493112747398	1
GO:0000323	7.97625e+08	0.999996330581096	51	551	lytic vacuole	CC	0.000677649289025926	1
GO:0005764	7.97625e+08	0.999996330581096	51	551	lysosome	CC	0.000677649289025926	1
GO:0005740	8.53802e+08	0.99999588123681	57	785	mitochondrial envelope	CC	0.000696360649098692	1
GO:0032398	1.03077e+09	0.999999427649433	6	22	MHC class Ib protein complex	CC	0.000771380155437331	1
GO:0031982	1.04211e+09	0.999993239409301	168	2229	vesicle	CC	0.000771380155437331	1
GO:0012505	1.05928e+07	0.999992551133483	283	4140	endomembrane system	CC	0.000771380155437331	1
GO:0098800	1.19366e+09	0.999997499533818	14	143	inner mitochondrial membrane protein complex	CC	0.0008392697720362	1
GO:0070469	1.32503e+09	0.999998072495209	10	95	respirasome	CC	0.000900579740867119	1
GO:0045277	1.53064e+09	0.99999934039434	5	25	respiratory chain complex IV	CC	0.00100676756539074	1
GO:0042612	1.85794e+09	0.99999883199891	6	24	MHC class I protein complex	CC	0.00118385521207351	1
GO:0030659	2.00484e+09	0.999989845158837	59	600	cytoplasmic vesicle membrane	CC	0.00123874992432171	1
GO:0042611	2.22843e+09	0.999998039961461	7	34	MHC protein complex	CC	0.00133640511871618	1
GO:0098803	2.93837e+09	0.999995870529257	9	87	respiratory chain complex	CC	0.00171181297450841	1
GO:0043209	4.15305e+09	0.999985231914404	25	215	myelin sheath	CC	0.00235224060372893	1
GO:0005576	4.61212e+09	0.999969342923613	142	2673	extracellular region	CC	0.00251282377267964	1
GO:0031090	4.78169e+09	0.999967445836936	165	2431	organelle membrane	CC	0.00251282377267964	1
GO:0098588	4.80628e+09	0.999970508071919	99	1230	bounding membrane of organelle	CC	0.00251282377267964	1
GO:0043232	5.43952e+09	0.999959486526951	305	4513	intracellular non-membrane-bounded organelle	CC	0.00276203612036889	1
GO:0043228	5.57152e+08	0.999958487352271	305	4514	non-membrane-bounded organelle	CC	0.00276203612036889	1
GO:0005768	5.68933e+08	0.999966256186206	86	979	endosome	CC	0.00276203612036889	1
GO:0005856	6.63178e+09	0.999953974438417	177	2294	cytoskeleton	CC	0.0031446958070012	1
GO:0012506	7.1755e+09	0.999961472144619	59	625	vesicle membrane	CC	0.00332519010430643	1
GO:0090575	7.77149e+09	0.999968863450035	29	243	RNA polymerase II transcription regulator complex	CC	0.00352134646359048	1
GO:0031967	8.65681e+09	0.999947825741984	84	1200	organelle envelope	CC	0.00375558345276954	1
GO:0031975	8.65681e+09	0.999947825741984	84	1200	envelope	CC	0.00375558345276954	1
GO:0070013	9.79893e+09	0.999926334238408	300	4516	intracellular organelle lumen	CC	0.00414599366762003	1
GO:0031974	0.000101667328779304	0.999923521791514	300	4517	membrane-enclosed lumen	CC	0.00414599366762003	1
GO:0043233	0.000101667328779304	0.999923521791514	300	4517	organelle lumen	CC	0.00414599366762003	1
GO:0005615	0.000126906782608842	0.999919046755685	100	1935	extracellular space	CC	0.00507378293606723	1
GO:0005901	0.000185758550882985	0.99994387052404	17	96	caveola	CC	0.00728387856250781	1
GO:0097227	0.000200470815267054	0.999994790228613	4	6	sperm annulus	CC	0.00771245268546269	1
GO:0005743	0.000344491238220111	0.999831514466196	36	545	mitochondrial inner membrane	CC	0.0130077339764964	1
GO:0070069	0.000359264257204535	0.999968124581892	5	37	cytochrome complex	CC	0.0133189058261827	1
GO:0032153	0.000463685488309036	0.999891262719576	11	58	cell division site	CC	0.0168831198332522	1
GO:0044754	0.000645064136894982	0.999945347028104	5	14	autolysosome	CC	0.0230751890373486	1
GO:0005801	0.000661499015567956	0.999834752595181	11	72	cis-Golgi network	CC	0.0232356190217197	1
GO:0005940	0.00068373572403295	0.999942867526474	5	13	septin ring	CC	0.0232356190217197	1
GO:0031105	0.00068373572403295	0.999942867526474	5	13	septin complex	CC	0.0232356190217197	1
GO:0005769	0.00070925640779803	0.99964266855668	36	347	early endosome	CC	0.0237077674672161	1
GO:0030139	0.000771930512973485	0.999666123245708	25	207	endocytic vesicle	CC	0.0253865534831119	1
GO:0044853	0.000935437535466778	0.999645400843564	19	136	plasma membrane raft	CC	0.0302755100764565	1
GO:0035976	0.000959810199211845	0.999976776046305	3	5	transcription factor AP-1 complex	CC	0.0305789530655149	1
GO:0045335	0.00121435209972245	0.999589508368348	15	109	phagocytic vesicle	CC	0.0380932912512935	1
GO:0032156	0.00131199488052748	0.999866359393262	5	15	septin cytoskeleton	CC	0.0405326903241746	1
GO:0031901	0.00151037855066343	0.999499208318279	14	105	early endosome membrane	CC	0.0455029783906644	1
GO:0019866	0.00151750982372005	0.999184069464778	37	590	organelle inner membrane	CC	0.0455029783906644	1
GO:0045121	0.00154007082953468	0.999164610311771	39	395	membrane raft	CC	0.0455102090061047	1
GO:0005767	0.00162188001655587	0.999818085942092	5	18	secondary lysosome	CC	0.0472430479108204	1
GO:0098857	0.00165264914495024	0.999099843714936	39	396	membrane microdomain	CC	0.0474612902331485	1

## Sheet: CC underrepresented
category	over_represented_pvalue	under_represented_pvalue	numDEInCat	numInCat	term	ontology	p_adjust_over_represented	p_adjust_under_represented
GO:0016021	0.999984443418234	2.11337e+09	261	5955	integral component of membrane	CC	1	0.0107729079577508
GO:0031224	0.999986228328462	1.86944e+09	268	6133	intrinsic component of membrane	CC	1	0.0107729079577508
GO:0031226	0.999995447425292	7.75193e+08	72	1816	intrinsic component of plasma membrane	CC	1	0.00790309056757974
GO:0005887	0.999996584137036	5.93013e+08	68	1728	integral component of plasma membrane	CC	1	0.00790309056757974

## Sheet: MF overrepresented
category	over_represented_pvalue	under_represented_pvalue	numDEInCat	numInCat	term	ontology	p_adjust_over_represented	p_adjust_under_represented
GO:0005488	0.00893512	1	864	13899	binding	MF	43.2817	1
GO:0042802	100.865	1	200	2343	identical protein binding	MF	244296	1
GO:0005515	231.328	1	626	9467	protein binding	MF	373518	1
GO:0003824	76582.8	1	379	5540	catalytic activity	MF	9.27417e+07	1
GO:0044877	360294	1	145	1580	protein-containing complex binding	MF	3.49053e+07	1
GO:0043167	6.74327e+07	0.999999715156116	381	5310	ion binding	MF	0.000544406511911447	1
GO:0033218	1.36542e+08	0.999999460941469	44	436	amide binding	MF	0.00094486851911606	1
GO:0005201	1.90555e+08	0.999999410858408	28	150	extracellular matrix structural constituent	MF	0.00101487685176942	1
GO:0042610	1.92483e+08	0.999999891851857	7	24	CD8 receptor binding	MF	0.00101487685176942	1
GO:0043168	2.09512e+08	0.999998892526917	190	2329	anion binding	MF	0.00101487685176942	1
GO:0042803	2.47102e+08	0.999998908985036	71	776	protein homodimerization activity	MF	0.00105082105416289	1
GO:0030881	2.60319e+08	0.999999845282647	7	25	beta-2-microglobulin binding	MF	0.00105082105416289	1
GO:0004364	5.58314e+08	0.999999610464793	7	31	glutathione transferase activity	MF	0.00208036479706756	1
GO:0042277	1.45825e+09	0.999994005270932	36	361	peptide binding	MF	0.00504553958031051	1
GO:0009055	2.46297e+09	0.999996224703004	10	70	electron transfer activity	MF	0.00795376687758509	1
GO:0008289	2.63375e+09	0.999985467637616	73	842	lipid binding	MF	0.00797366306181315	1
GO:0046983	3.22394e+09	0.999981328265855	85	1071	protein dimerization activity	MF	0.00918633322953286	1
GO:0036094	4.37048e+09	0.999969831310139	184	2418	small molecule binding	MF	0.0108299212846241	1
GO:0097159	4.38956e+09	0.999966960932017	363	5480	organic cyclic compound binding	MF	0.0108299212846241	1
GO:0046979	4.47148e+09	0.9999966779455	6	25	TAP2 binding	MF	0.0108299212846241	1
GO:0015453	5.24568e+09	0.999994485090739	7	49	oxidoreduction-driven active transmembrane transporter activity	MF	0.0116473479452143	1
GO:0042608	5.28988e+09	0.999994732394653	7	31	T cell receptor binding	MF	0.0116473479452143	1
GO:0004129	6.36203e+09	0.999997780093799	4	18	cytochrome-c oxidase activity	MF	0.013398986406654	1
GO:0043295	7.19529e+09	0.999995955791052	5	18	glutathione binding	MF	0.0135192660903942	1
GO:0046977	7.25642e+09	0.999994067214946	6	26	TAP binding	MF	0.0135192660903942	1
GO:0046978	7.25642e+09	0.999994067214946	6	26	TAP1 binding	MF	0.0135192660903942	1
GO:0005102	9.99636e+09	0.999935078123152	114	1684	signaling receptor binding	MF	0.0175240844801359	1
GO:0019899	0.000101295286012346	0.999928812288115	179	2327	enzyme binding	MF	0.0175240844801359	1
GO:1900750	0.000119996260395436	0.99999237579207	5	19	oligopeptide binding	MF	0.0200435132881205	1
GO:0016675	0.000127713531434337	0.999994602856256	4	19	oxidoreductase activity, acting on a heme group of donors	MF	0.0206214782089309	1
GO:0005525	0.0001749687490514	0.999919232484058	35	361	GTP binding	MF	0.02734027807758	1
GO:0004602	0.000256324691495686	0.999979597525197	5	27	glutathione peroxidase activity	MF	0.0388011501751594	1
GO:1901363	0.000326504553097148	0.999745266005225	352	5398	heterocyclic compound binding	MF	0.0479269107637147	1

## Sheet: MF underrepresented
category	over_represented_pvalue	under_represented_pvalue	numDEInCat	numInCat	term	ontology	p_adjust_over_represented	p_adjust_under_represented
GO:0004930	0.999994964733248	1.28923e+08	18	758	G protein-coupled receptor activity	MF	1	0.0104083640551928
GO:0004888	1	0	40	2165	transmembrane signaling receptor activity	MF	1	0
GO:0004984	1	0	0	1129	olfactory receptor activity	MF	1	0
GO:0005549	1	1985.28	0	507	odorant binding	MF	1	1.92334e+06
GO:0038023	1	0	54	2366	signaling receptor activity	MF	1	0
GO:0060089	1	0	54	2366	molecular transducer activity	MF	1	0
