# Supplementary material for: Gene Expression Profiling and Phenotypic Characterization of Circulating Tumor Cells Derived from a Murine Osteosarcoma Model
Source: Cancers (Basel). 2025 Apr 2;17(7):1210. doi: 10.3390/cancers17071210 (PMC11988136; doi:10.3390/cancers17071210)
Supplement: Supplementary file 1 [file cancers-17-01210-s001.zip › Supplementary Table S3.xlsx]

## Sheet: KEGG
category	over_represented_pvalue	under_represented_pvalue	numDEInCat	numInCat	p_adjust_over_represented	p_adjust_under_represented
1100	4.50354e+08	0.999997722409729	94	1165	0.00101329564989421	0.999997722409729
5012	4.85156e+09	0.999988592995689	14	133	0.00381338133873429	0.999997722409729
4612	5.08451e+09	0.99998987436817	12	75	0.00381338133873429	0.999997722409729
190	7.16679e+09	0.999983537585241	13	134	0.00403131742475132	0.999997722409729
51	0.000432604061031606	0.999928531844638	8	37	0.0194671827464223	0.999997722409729
4145	0.000573916681621262	0.999791657205803	19	168	0.0215218755607973	0.999997722409729
5330	0.000770176602796558	0.999874489418164	7	49	0.0247556765184608	0.999997722409729
5010	0.00136590721450309	0.999478624362547	18	174	0.0384161404078993	0.999997722409729
250	0.0027957203153129	0.999453638522244	7	32	0.0685574057751442	0.999997722409729
5320	0.00304699581222863	0.999355424657387	7	64	0.0685574057751442	0.999997722409729
4142	0.00371559717011591	0.998591093226053	15	122	0.0724651712290213	0.999997722409729
5214	0.00386480913221447	0.998743855256737	12	66	0.0724651712290213	0.999997722409729
5332	0.00470745351567033	0.99907637994503	6	51	0.0814751570019865	0.999997722409729
4510	0.00687773281470077	0.996439223118016	27	200	0.109482148672228	0.999997722409729
4150	0.00729880991148187	0.997707366939327	10	54	0.109482148672228	0.999997722409729
230	0.00926646724790211	0.995745180016305	18	166	0.125652655839803	0.999997722409729
5016	0.00949375621900733	0.995823107869349	16	181	0.125652655839803	0.999997722409729
5218	0.0121099236311656	0.995581003359307	11	72	0.143240780422028	0.999997722409729
4940	0.012728246132607	0.996898728566359	6	56	0.143240780422028	0.999997722409729
480	0.0127325138152914	0.996903919571489	6	54	0.143240780422028	0.999997722409729
52	0.0168470775027373	0.996459683519034	5	27	0.180504401815043	0.999997722409729
4380	0.0194971492557848	0.99128501180522	14	119	0.199275899459345	0.999997722409729
10	0.0203704252780664	0.993833223160113	7	60	0.199275899459345	0.999997722409729
4512	0.0231528774875447	0.989586249560249	14	86	0.2106425539744	0.999997722409729
4912	0.0234047282193778	0.989679929925312	13	100	0.2106425539744	0.999997722409729
5310	0.0248808233801707	0.996597908856777	3	23	0.215314817713016	0.999997722409729
4916	0.0301233638978813	0.986231921861242	13	101	0.251028032482344	0.999997722409729
4114	0.0324880705615805	0.984929096013133	13	111	0.261064852726986	0.999997722409729
4144	0.0449149791151548	0.973784248359877	22	216	0.345045323180039	0.999997722409729
5219	0.0460060430906719	0.985218818343971	6	42	0.345045323180039	0.999997722409729
4540	0.0500323040464723	0.976991064707584	11	88	0.347657242759541	0.999997722409729
3320	0.0504439008661152	0.97991054184314	8	80	0.347657242759541	0.999997722409729
4914	0.050989728938066	0.976476496389578	11	88	0.347657242759541	0.999997722409729
4962	0.054312516810501	0.981794189448306	6	43	0.350053550550475	0.999997722409729
330	0.0560191111422431	0.980819844611969	6	54	0.350053550550475	0.999997722409729
5140	0.0561453965348378	0.978850458268828	7	64	0.350053550550475	0.999997722409729
4070	0.0575977853909581	0.973014987889232	11	79	0.350053550550475	0.999997722409729
4670	0.0591201552040803	0.970789645068992	12	119	0.350053550550475	0.999997722409729
603	0.0633451425578775	0.98807088327712	3	15	0.36356999574373	0.999997722409729
5142	0.066700280628713	0.967614300075003	11	101	0.36356999574373	0.999997722409729
5221	0.067621581127546	0.971828144573057	8	58	0.36356999574373	0.999997722409729
5145	0.0686320160386971	0.964232968492565	13	127	0.36356999574373	0.999997722409729
4122	0.0694822658532461	0.991823091630431	2	10	0.36356999574373	0.999997722409729
920	0.0758187619952945	0.990623223798721	2	10	0.377020179195549	0.999997722409729
5215	0.0763416982633964	0.962220948065186	11	90	0.377020179195549	0.999997722409729
562	0.0798409295565305	0.965568883430655	8	57	0.377020179195549	0.999997722409729
61	0.0815258345201189	0.990771186913161	2	6	0.377020179195549	0.999997722409729
5323	0.082089848851221	0.965959765629158	7	81	0.377020179195549	0.999997722409729
601	0.0821066168025863	0.977106013560659	4	25	0.377020179195549	0.999997722409729
4260	0.0861632215301236	0.963944915625718	7	76	0.38547834004429	0.999997722409729
450	0.0877107792894892	0.980755074237876	3	17	0.38547834004429	0.999997722409729
4020	0.0895581719504796	0.945535875113968	19	178	0.38547834004429	0.999997722409729
4971	0.0908015645437662	0.957263144043288	9	73	0.38547834004429	0.999997722409729
910	0.098492418017325	0.976596201265888	3	23	0.404280373421089	0.999997722409729
4720	0.0988240912807107	0.952792901795734	9	69	0.404280373421089	0.999997722409729
670	0.100797522140336	0.976234900911259	3	19	0.404990044313849	0.999997722409729
5146	0.107972906173754	0.941016491509533	12	117	0.426208840159556	0.999997722409729
270	0.112776627947759	0.963918620135803	4	36	0.431233014119518	0.999997722409729
4970	0.118142922803722	0.941128978483727	9	77	0.431233014119518	0.999997722409729
5340	0.118993381076895	0.961329409978108	4	34	0.431233014119518	0.999997722409729
5213	0.121792193816728	0.945454167207859	7	53	0.431233014119518	0.999997722409729
5223	0.123900311793563	0.94416486344553	7	55	0.431233014119518	0.999997722409729
4530	0.124132720473674	0.928618470228944	13	134	0.431233014119518	0.999997722409729
4350	0.126980041973324	0.935530977733483	9	84	0.431233014119518	0.999997722409729
600	0.127583377732518	0.951202632006614	5	41	0.431233014119518	0.999997722409729
4672	0.127965817797296	0.95677840757071	4	43	0.431233014119518	0.999997722409729
4130	0.128411608648923	0.957112733318765	4	34	0.431233014119518	0.999997722409729
4370	0.134872402615984	0.933682389475104	8	77	0.446268979244064	0.999997722409729
30	0.137452192957462	0.961705654174717	3	28	0.448213672687376	0.999997722409729
4146	0.140944875252587	0.933395146093555	7	80	0.453037099026171	0.999997722409729
4910	0.144932670819253	0.912672430855016	14	138	0.457269534074383	0.999997722409729
980	0.148028525306979	0.939189120747401	5	77	0.457269534074383	0.999997722409729
500	0.148358559944133	0.940204956401613	5	45	0.457269534074383	0.999997722409729
4010	0.150841632320266	0.896976117562193	23	267	0.458640098271078	0.999997722409729
4730	0.156426555773513	0.9205832502983	8	71	0.469279667320538	0.999997722409729
4666	0.176061401105414	0.903692292179967	9	90	0.521234411167345	0.999997722409729
1040	0.178888817732873	0.944265521066613	3	25	0.52272706480385	0.999997722409729
471	0.20928690637059	0.98388873444861	1	3	0.591018658257212	0.999997722409729
5143	0.215045353437653	0.926007320736724	3	31	0.591018658257212	0.999997722409729
520	0.217148271151361	0.910192065209974	4	48	0.591018658257212	0.999997722409729
4650	0.217509658319827	0.874060011061051	9	122	0.591018658257212	0.999997722409729
4620	0.217771602949876	0.878695643936284	8	102	0.591018658257212	0.999997722409729
4930	0.218452887767007	0.892034137461402	6	50	0.591018658257212	0.999997722409729
4960	0.220646965749359	0.898605766559819	5	45	0.591018658257212	0.999997722409729
5144	0.228556536919121	0.903780486189624	4	45	0.605002597727084	0.999997722409729
982	0.234371947586945	0.887727431217817	5	87	0.611102952174223	0.999997722409729
5416	0.236293141507366	0.871617308232125	7	85	0.611102952174223	0.999997722409729
511	0.240122489854128	0.936490841836751	2	17	0.613949547922486	0.999997722409729
4520	0.244104452919768	0.861239776340436	8	73	0.61711799895447	0.999997722409729
460	0.261501412306427	0.968194031916069	1	6	0.653753530766067	0.999997722409729
524	0.267092240610794	0.969801099348031	1	4	0.660392902609106	0.999997722409729
232	0.292980569788701	0.957028068055429	1	9	0.710077270228148	0.999997722409729
5212	0.295561188502342	0.82945441051861	7	71	0.710077270228148	0.999997722409729
4320	0.296654504006426	0.882804701777355	3	22	0.710077270228148	0.999997722409729
5216	0.302760076367489	0.877063558068218	3	29	0.717063338765105	0.999997722409729
4270	0.310185831628058	0.79901152509127	10	122	0.721434972629489	0.999997722409729
5020	0.311235030693564	0.870688971907003	3	35	0.721434972629489	0.999997722409729
4722	0.314814204948027	0.790824716696283	11	130	0.721434972629489	0.999997722409729
3022	0.317431387956975	0.866609942630518	3	36	0.721434972629489	0.999997722409729
4974	0.323784524160418	0.807392903160326	7	78	0.726050313815886	0.999997722409729
4621	0.327207605928291	0.825245458771395	5	56	0.726050313815886	0.999997722409729
4141	0.329142808929868	0.774324076961516	12	164	0.726050313815886	0.999997722409729
531	0.3450710989298	0.881830300188679	2	21	0.750580215257485	0.999997722409729
5200	0.348284663289313	0.727076107168223	26	322	0.750580215257485	0.999997722409729
4973	0.35027076712016	0.824414485851873	4	40	0.750580215257485	0.999997722409729
5100	0.36531435031264	0.78374839976276	6	71	0.763667760733408	0.999997722409729
561	0.373611920063181	0.805589005005509	4	51	0.763667760733408	0.999997722409729
5222	0.376270869810775	0.757239415913682	8	86	0.763667760733408	0.999997722409729
4514	0.379260916785631	0.740554768782184	10	145	0.763667760733408	0.999997722409729
4972	0.379868146711907	0.75328198248135	8	103	0.763667760733408	0.999997722409729
620	0.380216167885181	0.823174733067491	3	42	0.763667760733408	0.999997722409729
4966	0.380858581307479	0.858370233178083	2	27	0.763667760733408	0.999997722409729
4664	0.385552703767651	0.766712956422056	6	80	0.763667760733408	0.999997722409729
4610	0.386924998771593	0.777719585304523	5	76	0.763667760733408	0.999997722409729
4115	0.398113126093399	0.769227434908003	5	68	0.776792918118749	0.999997722409729
5217	0.400479904452333	0.768583155727909	5	55	0.776792918118749	0.999997722409729
4360	0.406020649215708	0.708515266090252	12	130	0.780808940799439	0.999997722409729
5412	0.409847616827519	0.73729368337756	7	74	0.781489099882981	0.999997722409729
4012	0.423499699374462	0.716459944786014	8	88	0.794331363858348	0.999997722409729
3013	0.423643394057785	0.701019972210948	10	160	0.794331363858348	0.999997722409729
40	0.433172411240988	0.822110385491088	2	31	0.805485888671259	0.999997722409729
4660	0.441213932872799	0.699524869535227	8	109	0.813714220462129	0.999997722409729
5414	0.453411357697248	0.689636607179894	8	89	0.82849257635947	0.999997722409729
4140	0.457621565091608	0.803386990476846	2	35	0.82849257635947	0.999997722409729
532	0.460273653533039	0.804961999850529	2	22	0.82849257635947	0.999997722409729
3050	0.47826449348718	0.786087904282877	2	45	0.854043738369964	0.999997722409729
120	0.490946375730706	0.860920770946354	1	15	0.869786886137077	0.999997722409729
5220	0.511588034242167	0.655868687261446	6	74	0.89927584144131	0.999997722409729
350	0.517684897599037	0.755030716010261	2	36	0.902938774882041	0.999997722409729
240	0.528278903435901	0.652331232213451	5	96	0.908328573253478	0.999997722409729
4110	0.53085602062137	0.614743707185255	8	124	0.908328573253478	0.999997722409729
5210	0.532952201361209	0.650241457990672	5	64	0.908328573253478	0.999997722409729
740	0.536923112189833	0.832699500213688	1	11	0.908328573253478	0.999997722409729
360	0.541202634851219	0.824949186856701	1	17	0.908735767474062	0.999997722409729
640	0.545422256523281	0.731704497059127	2	32	0.909037094205469	0.999997722409729
290	0.55005919555047	0.823008755609979	1	11	0.910024404403351	0.999997722409729
564	0.556135704024303	0.626198965450132	5	80	0.913361557704147	0.999997722409729
5160	0.575119512895527	0.569978034753562	8	138	0.937694857981838	0.999997722409729
3010	0.594424816049396	0.679670645806582	2	102	0.95726019425297	0.999997722409729
4810	0.595644784267507	0.511588894997006	15	215	0.95726019425297	0.999997722409729
533	0.599883055065195	0.778479395665588	1	15	0.95726019425297	0.999997722409729
3018	0.605812238936578	0.595544660935832	4	72	0.959867916534191	0.999997722409729
4975	0.610049386952842	0.667474413083358	2	45	0.959867916534191	0.999997722409729
4662	0.621850902826259	0.559001106034205	5	76	0.97164203566603	0.999997722409729
565	0.636700588089209	0.641362156523463	2	36	0.987312411877218	0.999997722409729
4120	0.640656053929217	0.493609279097699	9	135	0.987312411877218	0.999997722409729
604	0.651363744184856	0.729714942001986	1	15	0.996985322731922	0.999997722409729
5410	0.660656007245259	0.501815764456133	6	83	0.999044736086313	0.999997722409729
100	0.664434327805622	0.713848128950691	1	18	0.999044736086313	0.999997722409729
4210	0.666029824057542	0.509725590049364	5	86	0.999044736086313	0.999997722409729
770	0.678019740289086	0.701541625068834	1	15	1	0.999997722409729
4310	0.68348382369495	0.439541036099505	10	152	1	0.999997722409729
4062	0.69866682895696	0.421660865050033	10	179	1	0.999997722409729
3060	0.705942591374664	0.663171052937913	1	26	1	0.999997722409729
590	0.726538579096786	0.48471640784211	3	90	1	0.999997722409729
4622	0.736169165191207	0.473913997396823	3	69	1	0.999997722409729
983	0.739734612644998	0.515682765013283	2	59	1	0.999997722409729
4964	0.741154812364781	0.621394522242004	1	20	1	0.999997722409729
3020	0.743324021189204	0.615662808532807	1	26	1	0.999997722409729
4976	0.74722858695395	0.432660676173916	4	71	1	0.999997722409729
4950	0.749433810625721	0.607393542094766	1	26	1	0.999997722409729
340	0.758016017077167	0.595521660994894	1	26	1	0.999997722409729
410	0.761438378570955	0.591976629914368	1	23	1	0.999997722409729
3430	0.765349190494965	0.586416441069784	1	23	1	0.999997722409729
4340	0.770536838524749	0.430449339637814	3	54	1	0.999997722409729
4977	0.776893525342083	0.569137663564165	1	24	1	0.999997722409729
5211	0.784041837709631	0.384345375222085	4	72	1	0.999997722409729
4060	0.786338608544479	0.316524965232193	10	244	1	0.999997722409729
20	0.793621788981009	0.541173181802702	1	31	1	0.999997722409729
760	0.804392027648339	0.525306299271956	1	27	1	0.999997722409729
4744	0.813278513350079	0.510348937883188	1	28	1	0.999997722409729
3015	0.814782908763985	0.340606542051423	4	89	1	0.999997722409729
650	0.817403499873257	0.502773685256765	1	30	1	0.999997722409729
3440	0.8206187734019	0.498327282538112	1	27	1	0.999997722409729
260	0.83598274283838	0.469037803433618	1	35	1	0.999997722409729
3410	0.836575424264168	0.467968809020418	1	35	1	0.999997722409729
4710	0.83956153053027	0.467281705840743	1	22	1	0.999997722409729
3030	0.847917832317557	0.447076418030152	1	35	1	0.999997722409729
4640	0.849885586654429	0.311884202108838	3	82	1	0.999997722409729
860	0.852057263277733	0.438421320670045	1	39	1	0.999997722409729
310	0.857542116954201	0.340809728680514	2	44	1	0.999997722409729
4920	0.858860888189868	0.298507349428251	3	68	1	0.999997722409729
534	0.874222339130139	0.397944523891832	1	26	1	0.999997722409729
4330	0.877806343019104	0.303963598059833	2	49	1	0.999997722409729
5014	0.88357354561181	0.292568818888417	2	55	1	0.999997722409729
512	0.889975863892981	0.363397107459856	1	28	1	0.999997722409729
140	0.900553373771508	0.334680144389393	1	54	1	0.999997722409729
3420	0.901625451073348	0.333482676490646	1	43	1	0.999997722409729
4623	0.902834316271876	0.329280365703121	1	55	1	0.999997722409729
5322	0.908214763867508	0.241415322303547	2	142	1	0.999997722409729
380	0.920910615860694	0.286341642694425	1	44	1	0.999997722409729
2010	0.922419043637482	0.216571081340724	2	45	1	0.999997722409729
5150	0.923292168412225	0.279507404089643	1	50	1	0.999997722409729
970	0.928884238286494	0.265821628196542	1	42	1	0.999997722409729
4742	0.934529549594658	0.248733875886561	1	60	1	0.999997722409729
3008	0.946532532043879	0.159944253903118	2	77	1	0.999997722409729
830	0.960390165944587	0.170782072761619	1	77	1	0.999997722409729
4630	0.979874833734591	0.0538667876152172	4	153	1	0.999997722409729
3040	0.998608753559576	0.0108684909559548	1	126	1	0.815136821696608
4080	0.999648713181513	0.00117006068389991	6	278	1	0.13163182693874
53	1	0.288872269442696	0	25	1	0.999997722409729
62	1	0.718218145128204	0	8	1	0.999997722409729
71	1	0.0783320639910427	0	48	1	0.999997722409729
72	1	0.615189821146177	0	10	1	0.999997722409729
130	1	0.783188127596931	0	7	1	0.999997722409729
280	1	0.0702552394513283	0	49	1	0.999997722409729
300	1	0.826744644201416	0	3	1	0.999997722409729
400	1	0.777157309229225	0	6	1	0.999997722409729
430	1	0.557330915751043	0	10	1	0.999997722409729
472	1	0.962798860414812	0	1	1	0.999997722409729
510	1	0.0376936597129281	0	50	1	0.999997722409729
514	1	0.0641199854065643	0	43	1	0.999997722409729
563	1	0.201719264665893	0	25	1	0.999997722409729
591	1	0.148404756657233	0	46	1	0.999997722409729
592	1	0.348223425912074	0	20	1	0.999997722409729
630	1	0.42191386242554	0	19	1	0.999997722409729
730	1	0.826895553066399	0	4	1	0.999997722409729
750	1	0.61758257124487	0	7	1	0.999997722409729
780	1	0.864642195273882	0	2	1	0.999997722409729
785	1	0.891042786527069	0	3	1	0.999997722409729
790	1	0.635070665316193	0	11	1	0.999997722409729
900	1	0.473951904807886	0	14	1	0.999997722409729
3450	1	0.417092052804051	0	12	1	0.999997722409729
4614	1	0.332548229825224	0	18	1	0.999997722409729
4740	1	0	2	997	1	0
